# Supplementary material for: Pregna-1,4,20-trien-3-one, a cytotoxic marine steroid from the marine soft coral Nephthea sp
Source: Acta Crystallogr Sect E Struct Rep Online. 2010 Jul 17;66(Pt 8):o2040–1. doi: 10.1107/S1600536810027352 (PMC3007447; doi:10.1107/S1600536810027352)
Supplement: Supplementary file 2 [file e-66-o2040-Isup2.hkl]

# 
# h,k,l, Fc-squared, Fo-squared, sigma(Fo-squared) and status flag 
# 
data_I
_shelx_title ' GREG1223F IN P2(1)2(1)2(1)' 
_shelx_refln_list_code          4 
_shelx_F_calc_maximum      124.90 
_exptl_crystal_F_000       648.00 
_reflns_d_resolution_high  0.7570 
 
loop_ 
 _symmetry_equiv_pos_as_xyz 
 'x, y, z' 
 '-x+1/2, -y, z+1/2' 
 'x+1/2, -y+1/2, -z' 
 '-x, y+1/2, -z+1/2' 
 
_cell_length_a     6.9670 
_cell_length_b    11.4701 
_cell_length_c    20.8909 
_cell_angle_alpha  90.000 
_cell_angle_beta   90.000 
_cell_angle_gamma  90.000 
 
_shelx_F_squared_multiplier     1.000 
 
loop_ 
 _refln_index_h 
 _refln_index_k 
 _refln_index_l 
 _refln_F_squared_calc 
 _refln_F_squared_meas 
 _refln_F_squared_sigma 
 _refln_observed_status 
   2   0   0      184.70      184.72     14.05 o 
   4   0   0      234.45      182.57     21.02 o 
   6   0   0      140.28      170.10     25.25 o 
   8   0   0      107.34       52.85     48.26 o 
   1   1   0    15600.22    16869.29    787.68 o 
   2   1   0      772.57      718.61     31.00 o 
   3   1   0      254.42      253.40     14.37 o 
   4   1   0        4.90       -1.71      6.06 o 
   5   1   0        8.17       21.49     17.05 o 
   6   1   0      453.51      451.14     27.95 o 
   7   1   0        4.69        5.99     30.12 o 
   8   1   0        4.98      -31.86     31.86 o 
   9   1   0        2.79      -35.65     35.65 o 
   0   2   0     6933.70     6777.99    309.52 o 
   1   2   0     6931.59     6891.08    190.29 o 
   2   2   0      208.16      191.26     10.62 o 
   3   2   0      511.80      540.54     34.64 o 
   4   2   0       42.24       50.57     10.02 o 
   5   2   0        8.96       14.28     16.56 o 
   6   2   0      558.60      611.79     35.97 o 
   7   2   0        9.55      -20.29     28.00 o 
   8   2   0        1.93      -25.79     47.32 o 
   9   2   0        1.58      -79.82     79.82 o 
   1   3   0     3849.50     3681.85    107.03 o 
   2   3   0       35.09       34.84      8.30 o 
   3   3   0     1067.35     1019.44     40.15 o 
   4   3   0       30.60       32.75     14.81 o 
   5   3   0      139.85      128.15     20.61 o 
   6   3   0       22.77       26.71     15.11 o 
   7   3   0      103.96      123.64     38.53 o 
   8   3   0       46.88       45.12     90.86 o 
   9   3   0        6.78      -54.55     54.55 o 
   0   4   0      215.78      246.90     22.65 o 
   1   4   0      332.54      349.84     17.79 o 
   2   4   0     1463.87     1443.02     60.59 o 
   3   4   0      737.96      819.48     36.17 o 
   4   4   0       89.69       75.79      8.80 o 
   5   4   0      456.76      488.37     25.79 o 
   6   4   0      271.27      327.22     34.11 o 
   7   4   0      103.89      113.28     29.14 o 
   8   4   0        1.56       16.78     30.53 o 
   1   5   0       69.13       56.59     11.48 o 
   2   5   0     2397.00     2522.06    117.33 o 
   3   5   0      210.91      257.91     17.12 o 
   4   5   0       17.69       11.70     10.12 o 
   5   5   0       69.00       67.64     24.84 o 
   6   5   0       74.33      112.94     22.90 o 
   7   5   0      135.71      122.68     26.81 o 
   8   5   0        0.06      -30.07     30.07 o 
   0   6   0     1242.98     1128.00     79.17 o 
   1   6   0      817.46      782.06     41.24 o 
   2   6   0     1033.11      982.08     49.52 o 
   3   6   0        5.89       20.24     11.25 o 
   4   6   0       90.63       90.34     14.25 o 
   5   6   0      180.82      160.65     26.18 o 
   6   6   0       29.03       21.96     26.87 o 
   7   6   0        0.57      -25.55     25.55 o 
   8   6   0        1.22        3.28     31.20 o 
   1   7   0        2.94       -5.89     13.39 o 
   2   7   0      298.87      285.45     20.55 o 
   3   7   0       36.08       35.57     14.79 o 
   4   7   0       27.16       59.70     14.49 o 
   5   7   0        0.05       20.19     34.36 o 
   6   7   0        3.22      -23.60     23.60 o 
   7   7   0        0.00       -7.23     26.83 o 
   8   7   0       49.06       44.87     30.39 o 
   0   8   0      375.25      353.52     34.84 o 
   1   8   0      437.63      416.10     27.01 o 
   2   8   0      317.00      309.48     33.97 o 
   3   8   0      121.82      131.58     17.19 o 
   4   8   0       41.82       54.75     16.06 o 
   6   8   0       11.83       20.19     50.40 o 
   7   8   0        5.65      -54.70     54.70 o 
   1   9   0        1.93      -12.04     17.08 o 
   2   9   0        5.65       41.36     17.83 o 
   3   9   0       29.72        9.16     16.11 o 
   4   9   0      314.75      308.73     24.29 o 
   6   9   0      253.15      183.23     39.97 o 
   7   9   0        6.99      -41.38     47.54 o 
   0  10   0       49.36       37.95     26.92 o 
   1  10   0       16.44       24.28     18.59 o 
   2  10   0       96.42      112.61     19.73 o 
   3  10   0       37.19       50.59     19.84 o 
   6  10   0       19.33       23.48     46.54 o 
   1  11   0      169.20      196.04     23.93 o 
   2  11   0       93.35      126.15     21.85 o 
   3  11   0       93.17      116.85     26.85 o 
   6  11   0       89.29       59.57     36.80 o 
   0  12   0       44.71      136.61     33.79 o 
   1  12   0        5.85       17.89     21.30 o 
   2  12   0       24.54       45.45     21.42 o 
   3  12   0      203.78      251.11     40.82 o 
   5  12   0       18.70       -8.73     48.25 o 
   1  13   0        0.16       15.97     26.35 o 
   2  13   0      383.15      371.07     34.04 o 
   3  13   0       64.46       77.04     36.80 o 
   0  14   0       15.37      -27.21     34.65 o 
   1  14   0        0.21      -26.83     26.83 o 
   2  14   0        9.22      -33.51     37.23 o 
   1  15   0        2.16       -6.59     28.08 o 
   2   0   1       10.30       26.27     12.94 o 
   3   0   1      275.26      257.86     13.72 o 
   4   0   1       70.78       69.53     13.49 o 
   5   0   1      607.10      638.70     36.88 o 
   6   0   1      522.82      549.47     39.12 o 
   7   0   1       45.02       36.71     20.15 o 
   8   0   1       10.00      -30.41     30.41 o 
   9   0   1        2.82      -32.46     32.46 o 
   1   1   1     5442.90     5196.91    166.33 o 
   2   1   1      666.50      637.41     18.33 o 
   3   1   1       48.09       58.72      5.92 o 
   4   1   1      928.66      921.65     30.09 o 
   5   1   1      206.95      207.58     14.65 o 
   6   1   1       71.34       47.84     14.23 o 
   7   1   1      117.31       98.86     20.35 o 
   8   1   1       12.71      -22.03     22.03 o 
   9   1   1       18.71      -34.53     34.53 o 
   0   2   1     4661.51     4457.01    137.11 o 
   1   2   1     1111.10     1028.16     22.19 o 
   2   2   1      801.90      756.25     23.10 o 
   3   2   1       82.68       92.51      7.12 o 
   4   2   1      134.96      120.17      9.65 o 
   5   2   1      252.85      275.35     14.11 o 
   6   2   1      613.18      660.27     28.66 o 
   7   2   1       84.98       81.15     16.88 o 
   8   2   1       12.87      -24.10     39.95 o 
   9   2   1       51.60       20.83     26.68 o 
   0   3   1        4.62        3.74      4.96 o 
   1   3   1     1480.40     1377.61     28.86 o 
   2   3   1      895.39      887.28     22.27 o 
   3   3   1      748.83      783.65     27.24 o 
   4   3   1       52.32       57.60      8.21 o 
   5   3   1      261.99      283.38     14.31 o 
   6   3   1       15.15       22.10     15.87 o 
   7   3   1      123.65      132.67     25.85 o 
   8   3   1       38.45       31.19     30.49 o 
   9   3   1        7.86      -51.59     51.59 o 
   0   4   1      448.98      409.31     28.45 o 
   1   4   1      983.86      912.08     28.24 o 
   2   4   1     1007.41      985.66     27.92 o 
   3   4   1      764.54      811.58     26.87 o 
   4   4   1       18.58       16.86      6.43 o 
   5   4   1      124.56      177.13     16.37 o 
   6   4   1       80.33       69.34     18.51 o 
   7   4   1       29.12       29.54     19.02 o 
   8   4   1       27.49       39.47     22.78 o 
   0   5   1       18.71       29.26     10.88 o 
   1   5   1      167.32      177.20      9.76 o 
   2   5   1       81.11       84.39     10.13 o 
   3   5   1      171.92      170.10     10.68 o 
   4   5   1      130.61      124.51     11.09 o 
   5   5   1       35.75       44.62     11.43 o 
   6   5   1       21.01       17.38     17.40 o 
   7   5   1       16.90       -6.62     17.83 o 
   8   5   1       17.68       20.30     21.73 o 
   0   6   1      131.21      130.55     12.84 o 
   1   6   1      902.70      888.62     32.24 o 
   2   6   1       30.52       22.86      8.26 o 
   3   6   1      109.60      112.04      9.42 o 
   4   6   1      697.36      695.51     25.95 o 
   5   6   1       45.41       61.44     17.73 o 
   6   6   1       23.86       47.45     17.02 o 
   7   6   1       11.50       25.18     18.65 o 
   8   6   1       26.41       33.48     20.91 o 
   0   7   1      220.79      167.72     16.82 o 
   1   7   1      140.15      152.94     11.79 o 
   2   7   1      455.67      438.43     19.17 o 
   3   7   1      122.69      134.50     16.31 o 
   4   7   1      182.00      168.90     12.28 o 
   5   7   1      545.76      596.19     49.35 o 
   6   7   1        1.29      -13.25     22.03 o 
   7   7   1        4.13       -5.70     20.53 o 
   8   7   1       16.74       41.28     22.30 o 
   0   8   1       87.80       97.36     16.81 o 
   1   8   1      793.99      724.65     31.89 o 
   2   8   1       50.02       60.15     11.19 o 
   3   8   1       69.31       69.01     12.41 o 
   4   8   1      290.91      311.39     18.29 o 
   5   8   1      408.38      364.61     52.89 o 
   6   8   1       21.10       29.27     45.75 o 
   7   8   1       19.37      -16.55     26.72 o 
   0   9   1      416.65      434.20     28.84 o 
   1   9   1      231.72      214.82     15.28 o 
   2   9   1        8.88        8.03     11.91 o 
   3   9   1       85.66       84.38     12.88 o 
   4   9   1       25.56       34.43     15.31 o 
   5   9   1       33.67      -29.21     40.38 o 
   6   9   1       40.22       15.87     33.01 o 
   7   9   1        1.84       19.61     34.51 o 
   0  10   1       99.33      116.07     20.71 o 
   1  10   1       36.86       28.97     13.25 o 
   2  10   1       93.17       88.71     14.00 o 
   3  10   1       19.64        8.88     12.32 o 
   4  10   1        3.06      -17.18     28.64 o 
   5  10   1       58.36       53.13     44.68 o 
   6  10   1        9.87       57.83     42.38 o 
   0  11   1       10.14       42.89     20.30 o 
   1  11   1       27.83       52.08     19.30 o 
   2  11   1      100.62       80.15     15.28 o 
   3  11   1        4.94        7.01     13.89 o 
   4  11   1        9.72      -16.75     30.64 o 
   5  11   1        9.44       66.87     47.54 o 
   6  11   1       12.29       63.65     38.77 o 
   0  12   1      126.79      148.58     25.64 o 
   1  12   1       47.61       50.01     15.31 o 
   2  12   1       42.90       44.11     13.88 o 
   3  12   1      192.08      196.80     24.79 o 
   4  12   1       52.13       75.46     34.51 o 
   5  12   1        5.41       70.59     50.83 o 
   0  13   1       11.34       -5.30     22.98 o 
   1  13   1       11.89       -8.53     16.82 o 
   2  13   1       18.16       16.68     16.04 o 
   3  13   1      105.94      156.53     39.96 o 
   0  14   1        0.03      -19.07     39.45 o 
   1  14   1       14.66       -5.99     17.28 o 
   2  14   1       20.05       20.22     48.97 o 
   3  14   1       57.96       83.05     40.67 o 
   0  15   1        5.04        3.87     26.37 o 
   1  15   1        0.23      -28.94     28.94 o 
   2   0   2      419.26      413.96     33.47 o 
   3   0   2        0.00      -11.49     11.49 o 
   4   0   2      460.77      462.90     39.16 o 
   5   0   2      183.65      166.79     20.45 o 
   6   0   2      190.96      185.58     23.70 o 
   7   0   2      119.07       84.28     22.94 o 
   8   0   2        7.30      -33.36     33.36 o 
   9   0   2        0.17      -40.09     47.68 o 
   0   1   2      121.29      142.94      9.63 o 
   2   1   2      263.43      244.22     13.34 o 
   3   1   2      131.19      134.25      8.45 o 
   4   1   2      171.55      166.75     13.16 o 
   5   1   2       87.60      111.71     15.02 o 
   6   1   2      211.28      198.24     16.96 o 
   7   1   2       52.22       29.75     14.66 o 
   8   1   2       12.03      -28.60     28.60 o 
   9   1   2       21.10      -28.59     28.59 o 
   0   2   2     9572.57     9398.73    424.14 o 
   1   2   2     1472.82     1377.34     34.01 o 
   2   2   2     2615.77     2530.07     66.57 o 
   3   2   2      922.82      861.56     31.86 o 
   4   2   2       20.91       31.34      7.30 o 
   5   2   2      308.28      344.60     21.21 o 
   6   2   2       98.11       97.71     16.57 o 
   7   2   2       71.15       66.23     18.17 o 
   8   2   2        1.41      -12.94     21.80 o 
   9   2   2       13.03      -12.59     37.23 o 
   0   3   2      644.04      584.14     21.92 o 
   1   3   2     1139.08     1001.59     24.40 o 
   2   3   2     1947.67     1975.80     52.50 o 
   3   3   2      749.97      828.68     33.37 o 
   4   3   2      182.15      198.33     10.72 o 
   5   3   2      232.81      223.03     14.57 o 
   6   3   2        8.81        5.84     15.01 o 
   7   3   2       43.30       26.42     16.58 o 
   8   3   2        8.37      -15.17     19.90 o 
   0   4   2      512.54      511.08     26.82 o 
   1   4   2      842.91      893.88     25.73 o 
   2   4   2      141.24      139.09      7.03 o 
   3   4   2      395.21      408.53     17.20 o 
   4   4   2      938.07      928.32     33.25 o 
   5   4   2       80.29       74.96     10.85 o 
   6   4   2       81.96       78.56     15.84 o 
   7   4   2       55.19       61.83     18.73 o 
   8   4   2        3.11       24.60     20.16 o 
   0   5   2      132.55      139.65     12.36 o 
   1   5   2       73.89       64.30      8.03 o 
   2   5   2     1942.44     1957.42     50.79 o 
   3   5   2        4.42       12.14      6.54 o 
   4   5   2       86.72       89.41      9.01 o 
   5   5   2      653.13      691.67     30.50 o 
   6   5   2      118.27      102.72     16.45 o 
   7   5   2       41.81       57.63     18.20 o 
   8   5   2      105.95      107.66     26.34 o 
   0   6   2      110.94      122.90     14.48 o 
   1   6   2      552.77      521.96     21.97 o 
   2   6   2      140.75      150.72     10.76 o 
   3   6   2       34.21       34.70      8.37 o 
   4   6   2      500.84      484.49     22.14 o 
   5   6   2      161.49      175.10     13.97 o 
   6   6   2       10.31       12.53     17.09 o 
   7   6   2       84.43       70.64     18.55 o 
   8   6   2       16.41       18.15     21.61 o 
   0   7   2       63.07       56.74     14.42 o 
   1   7   2      853.96      859.60     32.16 o 
   2   7   2        6.67       12.29      8.70 o 
   3   7   2       14.60       22.18     11.71 o 
   4   7   2       50.96       33.37      9.95 o 
   5   7   2      292.47      289.45     23.03 o 
   6   7   2       94.52       68.51     21.76 o 
   7   7   2       23.17       36.81     24.81 o 
   8   7   2       15.61       19.36     25.62 o 
   0   8   2      449.95      443.77     29.61 o 
   1   8   2      356.27      361.71     17.60 o 
   2   8   2       29.54       19.51     10.84 o 
   3   8   2        5.44       12.13     12.14 o 
   4   8   2       42.81       59.62     16.42 o 
   5   8   2      123.05      110.82     20.30 o 
   6   8   2        3.62      -18.71     28.19 o 
   7   8   2       39.98       63.47     28.58 o 
   0   9   2      336.15      374.51     26.86 o 
   1   9   2      977.55      995.40     36.95 o 
   2   9   2      251.13      259.33     17.93 o 
   3   9   2       53.59       34.04     12.40 o 
   4   9   2      162.02      168.52     20.20 o 
   5   9   2      124.69      136.28     25.07 o 
   6   9   2        4.80      -15.18     56.84 o 
   7   9   2        3.89       -9.36     36.61 o 
   0  10   2      443.98      461.70     31.32 o 
   1  10   2      360.63      378.36     23.46 o 
   2  10   2      206.80      219.83     18.26 o 
   3  10   2       11.69       23.18     14.42 o 
   4  10   2       21.65       13.75     29.35 o 
   5  10   2      184.13      223.45     48.70 o 
   6  10   2       83.19       -0.43     60.86 o 
   0  11   2      489.81      514.46     34.26 o 
   1  11   2      110.90      152.26     16.54 o 
   2  11   2      118.21      133.03     15.26 o 
   3  11   2       39.91       30.64     24.64 o 
   4  11   2        0.58       28.31     25.53 o 
   5  11   2       99.71      129.75     51.41 o 
   6  11   2       18.68       54.92     28.58 o 
   0  12   2       53.39       58.93     21.97 o 
   1  12   2       29.22       12.48     15.03 o 
   2  12   2       21.48        6.19     17.59 o 
   3  12   2      107.50      159.52     23.68 o 
   4  12   2        4.33       44.93     29.47 o 
   5  12   2        6.86       47.54     63.14 o 
   0  13   2       49.51       23.89     23.08 o 
   1  13   2       26.15        8.11     16.07 o 
   2  13   2        4.42      -11.70     18.74 o 
   3  13   2       26.00      -17.47     36.08 o 
   4  13   2       13.79       19.91     29.93 o 
   0  14   2       38.33      132.74     38.38 o 
   1  14   2       34.16       21.15     34.15 o 
   2  14   2       19.93      -13.18     24.82 o 
   3  14   2      280.10      368.37     66.90 o 
   0  15   2       13.02       93.79     39.38 o 
   1  15   2        8.27       14.61     27.33 o 
   2   0   3      235.15      242.46     41.40 o 
   3   0   3      297.28      281.50     18.49 o 
   4   0   3        3.12       -1.44     14.53 o 
   5   0   3        8.94       29.47     21.10 o 
   6   0   3       10.13        9.41     19.19 o 
   7   0   3      182.32      157.43     24.20 o 
   8   0   3        9.65      -43.03     43.03 o 
   9   0   3       27.47       34.51     57.99 o 
   0   1   3     3446.88     3412.25    145.38 o 
   1   1   3      726.85      652.48     57.25 o 
   2   1   3      866.32      782.95     42.82 o 
   3   1   3      479.37      511.49     21.72 o 
   4   1   3      113.95       89.11     14.77 o 
   5   1   3      111.57      140.19     15.51 o 
   6   1   3      219.22      252.50     20.25 o 
   7   1   3       28.70       11.74     14.83 o 
   8   1   3        1.76      -32.20     32.20 o 
   9   1   3        6.52        2.99     60.78 o 
   0   2   3    12169.28    13217.46    510.89 o 
   1   2   3     5843.70     6108.61    220.96 o 
   2   2   3     1534.89     1519.29     51.96 o 
   3   2   3      995.05      934.11     34.35 o 
   4   2   3       40.23       35.55      9.26 o 
   5   2   3      243.50      238.23     18.34 o 
   6   2   3      168.14      183.09     18.25 o 
   7   2   3       15.63      -15.53     17.66 o 
   8   2   3       23.81       -8.99     37.68 o 
   9   2   3        3.84      -35.17     35.17 o 
   0   3   3     1708.59     1745.87     57.68 o 
   1   3   3     3762.22     3742.61    113.88 o 
   2   3   3       59.41       64.63      5.73 o 
   3   3   3       62.31       68.65      6.62 o 
   4   3   3      951.62     1039.41     41.57 o 
   5   3   3       37.96       31.93     10.31 o 
   6   3   3       82.62      103.64     16.15 o 
   7   3   3       14.63       21.54     17.12 o 
   8   3   3        8.63       10.37     18.92 o 
   0   4   3       30.63       -0.45     12.04 o 
   1   4   3     1279.60     1223.36     35.57 o 
   2   4   3     1859.02     1993.33     58.71 o 
   3   4   3      231.91      257.23     10.08 o 
   4   4   3       35.24       31.10      8.14 o 
   5   4   3       31.62       33.38      8.98 o 
   6   4   3        5.15       21.36     14.78 o 
   7   4   3        0.51       -6.02     16.02 o 
   8   4   3       25.19       24.33     27.09 o 
   0   5   3      160.15      141.92     25.29 o 
   1   5   3      957.73      949.65     34.18 o 
   2   5   3      419.37      451.60     16.28 o 
   3   5   3       32.81       31.12      7.78 o 
   4   5   3      295.90      308.73     14.19 o 
   5   5   3       33.15       48.14     10.25 o 
   6   5   3        1.51       19.70     15.15 o 
   7   5   3        2.49       15.71     17.58 o 
   8   5   3        0.87      -16.28     29.27 o 
   0   6   3      160.70      149.05     15.25 o 
   1   6   3      518.02      480.84     20.91 o 
   2   6   3      299.93      316.20     16.31 o 
   3   6   3       60.14       50.45     10.74 o 
   4   6   3      211.79      225.33     15.08 o 
   5   6   3       51.59       42.11     12.36 o 
   6   6   3       78.25       71.94     19.20 o 
   7   6   3       72.96       76.81     17.60 o 
   8   6   3       62.33       49.54     25.25 o 
   0   7   3       26.76       40.52     14.18 o 
   1   7   3       47.67       28.48     10.48 o 
   2   7   3      107.19      121.44     12.25 o 
   3   7   3      143.06      141.30     12.78 o 
   4   7   3       34.93       22.07     13.11 o 
   5   7   3      130.50      130.76     20.16 o 
   6   7   3       10.19       13.70     28.48 o 
   7   7   3      135.47      115.73     28.70 o 
   8   7   3       11.80        6.75     29.95 o 
   0   8   3       19.28       25.55     15.79 o 
   1   8   3      128.03      144.45     11.94 o 
   2   8   3       49.21       45.26     12.38 o 
   3   8   3      108.82      119.81     13.76 o 
   4   8   3      109.63       92.38     15.23 o 
   5   8   3       35.55       30.74     18.07 o 
   6   8   3        3.56        4.42     32.30 o 
   7   8   3       25.67       49.91     21.49 o 
   0   9   3      146.59      151.07     20.05 o 
   1   9   3      197.25      180.03     21.66 o 
   2   9   3       40.06       39.07     13.41 o 
   3   9   3       87.76       83.37     14.06 o 
   4   9   3      186.85      186.93     18.19 o 
   5   9   3       96.55      117.25     38.17 o 
   6   9   3       55.09       30.79     48.97 o 
   7   9   3        2.18        8.53     36.31 o 
   0  10   3      889.73      854.45     49.52 o 
   1  10   3      293.13      280.97     17.36 o 
   2  10   3      334.77      330.86     20.72 o 
   3  10   3       80.16       89.66     14.11 o 
   4  10   3       46.85       37.08     15.99 o 
   5  10   3       25.08        3.90     24.65 o 
   6  10   3       18.98       12.03     63.00 o 
   0  11   3      254.31      246.46     25.22 o 
   1  11   3       79.84       77.21     19.24 o 
   2  11   3      389.90      489.13     33.14 o 
   3  11   3       16.61       -7.39     24.77 o 
   4  11   3       33.40      105.70     28.90 o 
   5  11   3       77.48       69.73     31.96 o 
   6  11   3      140.83      135.20     53.99 o 
   0  12   3        1.93       23.07     21.11 o 
   1  12   3       43.98       24.64     24.30 o 
   2  12   3       22.88       14.13     21.07 o 
   3  12   3       74.62      108.21     20.57 o 
   4  12   3       17.45       -8.68     28.92 o 
   5  12   3        7.66       34.45     30.64 o 
   0  13   3       13.31       13.75     32.36 o 
   1  13   3      121.69      104.67     27.07 o 
   2  13   3       14.20       43.48     28.92 o 
   3  13   3       47.55       41.73     31.35 o 
   4  13   3       77.33      134.73     33.48 o 
   0  14   3        0.03       53.26     36.65 o 
   1  14   3        9.90       13.58     47.47 o 
   2  14   3       45.02       48.92     36.64 o 
   3  14   3       16.85       50.53     33.29 o 
   0  15   3       21.54        9.16     38.52 o 
   0   0   4      301.46      246.24     20.67 o 
   1   0   4     4925.34     4764.13    234.62 o 
   2   0   4      778.86      645.13     72.38 o 
   3   0   4      101.33       94.15      7.12 o 
   4   0   4      728.61      619.95     73.65 o 
   5   0   4        3.03        2.01     18.79 o 
   6   0   4      484.51      431.82     39.33 o 
   7   0   4        8.68      -23.45     46.50 o 
   8   0   4       19.74      -28.14     30.95 o 
   9   0   4        1.72      -49.97     49.97 o 
   0   1   4      904.30      924.09     41.74 o 
   1   1   4     1401.64     1275.73     61.32 o 
   2   1   4     1308.49     1192.90     78.53 o 
   3   1   4      525.66      528.88     27.10 o 
   4   1   4      180.33      180.93     17.57 o 
   5   1   4       22.18       41.78     18.29 o 
   6   1   4      382.29      414.86     25.03 o 
   7   1   4       31.85       -0.73     15.65 o 
   8   1   4        2.53      -25.80     25.80 o 
   9   1   4       25.32      -32.95     40.59 o 
   0   2   4      119.89      118.25     11.17 o 
   1   2   4      695.35      753.58     32.39 o 
   2   2   4       31.84       27.11      9.49 o 
   3   2   4     1843.58     1897.37     61.22 o 
   4   2   4      174.82      174.05     11.37 o 
   5   2   4      777.80      783.54     42.03 o 
   6   2   4      110.26       95.18     15.89 o 
   7   2   4       89.84       89.85     17.74 o 
   8   2   4        5.86      -46.06     46.06 o 
   9   2   4        4.44      -37.90    109.82 o 
   0   3   4     1329.95     1392.84     58.77 o 
   1   3   4       42.12       43.67      7.66 o 
   2   3   4      140.53      155.14      9.17 o 
   3   3   4      254.82      259.88     11.81 o 
   4   3   4       70.76       68.93      9.80 o 
   5   3   4      981.84     1054.28     43.94 o 
   6   3   4      378.74      407.54     24.13 o 
   7   3   4       24.62       39.63     16.29 o 
   8   3   4        7.51      -13.91     39.45 o 
   0   4   4      179.95      173.05     16.26 o 
   1   4   4     2940.61     3013.05     87.27 o 
   2   4   4      265.90      283.75     14.09 o 
   3   4   4      359.15      357.57     17.08 o 
   4   4   4      366.12      377.20     25.10 o 
   5   4   4      332.56      350.63     16.77 o 
   6   4   4       23.60       10.49     16.12 o 
   7   4   4       87.24       89.92     16.67 o 
   8   4   4        2.82        7.50     28.35 o 
   0   5   4       64.87       43.78     15.54 o 
   1   5   4      758.50      767.62     33.01 o 
   2   5   4      263.74      293.73     12.92 o 
   3   5   4      231.29      245.62     11.19 o 
   4   5   4       98.13      108.91     11.83 o 
   5   5   4      200.84      229.24     13.47 o 
   6   5   4       54.14       53.65     17.72 o 
   7   5   4       37.20       39.65     15.65 o 
   8   5   4       13.90        5.99     28.12 o 
   0   6   4      301.30      334.74     30.39 o 
   1   6   4      666.67      572.27     29.97 o 
   2   6   4      545.42      556.86     24.97 o 
   3   6   4       38.08       46.19      9.26 o 
   4   6   4      387.20      390.34     20.00 o 
   5   6   4       15.84       16.81     13.44 o 
   6   6   4       82.45       62.77     27.03 o 
   7   6   4        4.79      -12.61     24.96 o 
   8   6   4       11.60       -9.29     29.80 o 
   0   7   4       12.23       26.20     20.19 o 
   1   7   4       37.87       12.60     14.07 o 
   2   7   4      213.28      220.69     24.68 o 
   3   7   4       67.50       51.12     12.32 o 
   4   7   4      198.56      217.25     16.49 o 
   5   7   4        9.73       25.36     12.26 o 
   6   7   4       27.13       26.22     28.56 o 
   7   7   4       52.04       51.68     22.13 o 
   8   7   4       24.85       13.46     31.35 o 
   0   8   4      182.83      227.08     29.23 o 
   1   8   4        1.71        7.43     12.23 o 
   2   8   4      289.88      279.62     22.24 o 
   3   8   4       64.17       42.33     24.49 o 
   4   8   4       25.12       29.39     13.25 o 
   5   8   4        3.01       18.49     18.10 o 
   6   8   4        4.49      -13.44     37.51 o 
   7   8   4       70.14       72.63     22.91 o 
   0   9   4       91.44       43.25     25.21 o 
   1   9   4      350.49      373.37     27.88 o 
   2   9   4        7.72        8.94     17.21 o 
   3   9   4       24.11        8.15     15.25 o 
   4   9   4       61.66       72.56     21.04 o 
   5   9   4       81.05       82.76     25.45 o 
   6   9   4       15.21       48.97     50.12 o 
   7   9   4       93.58       72.49     20.34 o 
   0  10   4      138.40      177.04     30.94 o 
   1  10   4       24.83       26.28     18.27 o 
   2  10   4        0.16       19.68     17.73 o 
   3  10   4       30.94       23.02     16.40 o 
   4  10   4       27.34       31.50     16.72 o 
   5  10   4       79.25      124.30     28.37 o 
   6  10   4       65.92        0.57     64.87 o 
   0  11   4      153.16      180.19     33.09 o 
   1  11   4      356.53      392.41     29.74 o 
   2  11   4       28.38       41.54     19.94 o 
   3  11   4       24.75       27.23     17.70 o 
   4  11   4       13.88       31.53     27.54 o 
   5  11   4       62.59       38.09     39.74 o 
   6  11   4        6.75      -66.72     67.58 o 
   0  12   4       29.46       -9.74     29.64 o 
   1  12   4      123.74      134.93     28.57 o 
   2  12   4       25.57       56.89     20.91 o 
   3  12   4       15.04       37.50     19.78 o 
   4  12   4       24.21       40.09     28.59 o 
   5  12   4        2.90      -28.85     30.56 o 
   0  13   4       73.36       77.76     34.08 o 
   1  13   4       11.20       21.62     22.79 o 
   2  13   4        2.47       -1.98     20.99 o 
   3  13   4        0.23      -11.77     22.79 o 
   4  13   4       59.07       44.22     31.72 o 
   0  14   4       28.74       17.81     28.26 o 
   1  14   4       12.56       22.11     21.35 o 
   2  14   4        4.53       -8.87     22.27 o 
   3  14   4       21.62      -15.45     38.80 o 
   1   0   5     5281.03     5071.03    250.64 o 
   2   0   5     6223.84     5245.42    450.37 o 
   3   0   5      382.68      360.58     30.70 o 
   4   0   5      548.14      547.21     35.94 o 
   5   0   5       31.09       41.56     17.75 o 
   6   0   5        0.00      -16.13     21.74 o 
   7   0   5      135.97      125.20     23.53 o 
   8   0   5       17.25       -7.73     49.83 o 
   9   0   5        0.57      -37.23     52.55 o 
   0   1   5      286.10      324.73     18.76 o 
   1   1   5     1085.98     1058.96     36.73 o 
   2   1   5     1233.37     1039.47     69.44 o 
   3   1   5     1640.08     1530.46     63.56 o 
   4   1   5      339.59      357.95     17.19 o 
   5   1   5       38.17       52.50     15.93 o 
   6   1   5       86.40       92.10     15.40 o 
   7   1   5       28.13      -10.48     16.19 o 
   8   1   5       64.15       69.82     33.19 o 
   9   1   5       83.50       54.55     30.89 o 
   0   2   5     5001.24     5263.85    224.62 o 
   1   2   5      652.11      697.30     34.22 o 
   2   2   5      275.86      285.39     17.45 o 
   3   2   5     1334.86     1344.30     43.81 o 
   4   2   5      264.52      251.19     15.26 o 
   5   2   5      394.33      419.24     21.53 o 
   6   2   5      137.83      145.75     16.53 o 
   7   2   5      110.70      120.72     21.22 o 
   8   2   5       39.36       26.95     29.77 o 
   0   3   5      546.18      580.88     31.61 o 
   1   3   5      693.11      802.39     39.78 o 
   2   3   5       72.35       88.07     13.11 o 
   3   3   5      202.59      219.34     11.75 o 
   4   3   5      202.90      194.79     13.07 o 
   5   3   5      380.17      371.10     20.51 o 
   6   3   5        0.32       10.98     13.56 o 
   7   3   5        1.22        0.54     15.91 o 
   8   3   5        1.66      -21.59     35.89 o 
   0   4   5       98.46       53.94     18.79 o 
   1   4   5      681.76      668.84     25.55 o 
   2   4   5       33.24       34.95      7.62 o 
   3   4   5      763.60      765.15     30.36 o 
   4   4   5      337.55      309.67     18.99 o 
   5   4   5      325.37      372.49     28.00 o 
   6   4   5      334.90      365.88     28.11 o 
   7   4   5       13.98       -0.94     14.50 o 
   8   4   5       13.03      -24.29     24.29 o 
   0   5   5        3.36       -0.37     13.41 o 
   1   5   5       74.40       78.39      9.03 o 
   2   5   5      221.16      222.39     10.53 o 
   3   5   5      146.18      143.76      9.16 o 
   4   5   5      250.38      269.23     13.09 o 
   5   5   5      109.24      117.94     17.81 o 
   6   5   5       12.69      -11.91     25.11 o 
   7   5   5       36.68       27.02     15.86 o 
   8   5   5       12.97       61.11     24.96 o 
   0   6   5        8.31       16.06     15.11 o 
   1   6   5       74.83       68.48     11.31 o 
   2   6   5      208.22      203.14     12.44 o 
   3   6   5        0.11      -13.76     13.76 o 
   4   6   5       86.54       92.88     12.62 o 
   5   6   5      184.17      210.18     26.32 o 
   6   6   5       45.45       43.26     17.86 o 
   7   6   5       40.00       38.03     24.07 o 
   8   6   5        0.35       19.46     30.09 o 
   0   7   5        6.16      -10.13     16.35 o 
   1   7   5       33.21       24.40     11.74 o 
   2   7   5      294.18      290.37     16.48 o 
   3   7   5      295.95      306.66     17.35 o 
   4   7   5      312.54      306.91     18.87 o 
   5   7   5       10.60       -1.78     11.92 o 
   6   7   5       46.94       45.52     18.60 o 
   7   7   5       61.07       85.98     23.90 o 
   0   8   5       15.43       11.88     22.77 o 
   1   8   5       44.62       31.29     14.71 o 
   2   8   5      360.44      356.38     21.41 o 
   3   8   5      167.76      159.31     16.45 o 
   4   8   5       31.49       38.28     12.97 o 
   5   8   5       15.43       24.69     18.45 o 
   6   8   5        7.37      -13.52     28.09 o 
   7   8   5       13.35       26.19     32.31 o 
   0   9   5      146.64      187.07     29.94 o 
   1   9   5      159.15      163.74     18.35 o 
   2   9   5      147.64      138.56     18.61 o 
   3   9   5       55.10       30.64     16.97 o 
   4   9   5        8.63       12.24     16.81 o 
   5   9   5       16.23      -15.85     24.34 o 
   6   9   5       44.19       43.31     22.39 o 
   7   9   5        7.98      -35.49     40.59 o 
   0  10   5      112.11      105.41     28.50 o 
   1  10   5      143.53      172.71     19.35 o 
   2  10   5      198.99      191.22     17.99 o 
   3  10   5       31.01        8.87     17.13 o 
   4  10   5       35.90       42.56     18.46 o 
   5  10   5        3.46       29.71     26.14 o 
   6  10   5       14.88       -2.03     27.07 o 
   0  11   5       22.78       41.81     28.49 o 
   1  11   5      266.07      293.53     24.24 o 
   2  11   5      111.35      133.29     19.05 o 
   3  11   5       24.50       37.49     18.71 o 
   4  11   5       29.08       42.85     20.80 o 
   5  11   5       39.47       24.42     28.84 o 
   6  11   5       23.74       47.54     70.31 o 
   0  12   5      242.27      226.51     31.10 o 
   1  12   5       15.24       10.79     17.63 o 
   2  12   5        1.00       10.47     19.98 o 
   3  12   5       56.88       91.81     23.89 o 
   4  12   5       12.85       34.07     28.68 o 
   5  12   5       12.46       28.82     32.00 o 
   0  13   5      177.83      233.09     31.61 o 
   1  13   5       35.09       49.78     18.82 o 
   2  13   5        0.29       26.49     21.46 o 
   3  13   5        0.61       14.14     23.41 o 
   4  13   5        8.72       13.57     31.51 o 
   0  14   5        0.69      -33.53     55.91 o 
   1  14   5       10.97        3.93     22.59 o 
   2  14   5        6.73       32.82     25.98 o 
   3  14   5       29.32       17.95     53.48 o 
   0   0   6      458.50      406.28     39.37 o 
   1   0   6     1355.23     1328.95     87.30 o 
   2   0   6       68.46       67.75     10.61 o 
   3   0   6     4642.84     4112.21    356.83 o 
   4   0   6      240.28      228.26     15.82 o 
   5   0   6        0.24       -5.15     42.38 o 
   6   0   6      113.72       90.40     21.30 o 
   7   0   6      131.23      108.49     24.60 o 
   8   0   6       88.16       87.07     53.13 o 
   0   1   6     2891.21     3034.75    131.04 o 
   1   1   6      820.93      823.36     39.72 o 
   2   1   6      627.64      600.87     35.77 o 
   3   1   6      297.00      325.37     41.43 o 
   4   1   6      315.46      284.94     16.81 o 
   5   1   6        0.09       23.70      9.31 o 
   6   1   6       70.88       73.29     16.31 o 
   7   1   6       27.50       -9.95     16.24 o 
   8   1   6        6.55       28.71     29.52 o 
   0   2   6      731.04      777.62     38.36 o 
   1   2   6       29.18       49.21      9.90 o 
   2   2   6      114.74      142.48     15.94 o 
   3   2   6       34.15       30.23      6.85 o 
   4   2   6       77.94       70.27     11.54 o 
   5   2   6      140.28      141.90     13.65 o 
   6   2   6       93.98      114.09     16.85 o 
   7   2   6        0.40       -3.88     17.63 o 
   8   2   6       33.29      -10.22     36.04 o 
   0   3   6      493.62      522.30     34.14 o 
   1   3   6      638.82      649.24     29.31 o 
   2   3   6      547.37      541.56     27.48 o 
   3   3   6       26.51       28.14      6.86 o 
   4   3   6      752.54      790.14     43.47 o 
   5   3   6      261.82      273.52     16.53 o 
   6   3   6       76.52       87.46     25.08 o 
   7   3   6       21.43       20.31     21.80 o 
   8   3   6       23.76       29.71     45.61 o 
   0   4   6      387.47      354.78     33.06 o 
   1   4   6      886.07      923.23     31.13 o 
   2   4   6      319.05      302.01     13.85 o 
   3   4   6       52.40       53.97      9.14 o 
   4   4   6      247.06      239.49     13.23 o 
   5   4   6      298.26      322.29     36.84 o 
   6   4   6      236.74      239.89     17.48 o 
   7   4   6       28.10        8.50     22.85 o 
   8   4   6       27.50       21.00     24.57 o 
   0   5   6      151.90      136.58     16.07 o 
   1   5   6      173.61      172.04     12.71 o 
   2   5   6      130.70      125.70     10.17 o 
   3   5   6        7.15        3.72      8.82 o 
   4   5   6       34.24       28.61      9.49 o 
   5   5   6       43.97       50.78     18.19 o 
   6   5   6       51.18       47.62     20.65 o 
   7   5   6        2.64      -23.00     23.00 o 
   8   5   6        4.48       -8.14     23.86 o 
   0   6   6      428.04      377.91     24.48 o 
   1   6   6      702.34      670.99     27.10 o 
   2   6   6       56.54       47.41     10.80 o 
   3   6   6        9.85        7.52     12.01 o 
   4   6   6       53.41       42.13     12.14 o 
   5   6   6       38.48       23.43     23.28 o 
   6   6   6        9.22        1.44     16.89 o 
   7   6   6        2.76      -26.79     28.77 o 
   8   6   6        4.73      -28.75     30.67 o 
   0   7   6      566.56      523.39     64.87 o 
   1   7   6        9.18       -3.71     13.35 o 
   2   7   6       28.27       30.10     11.82 o 
   3   7   6      127.40      157.73     13.58 o 
   4   7   6       96.57      112.98     13.56 o 
   5   7   6        8.01       -8.77     12.54 o 
   6   7   6       38.19       16.01     18.28 o 
   7   7   6        7.13       49.50     29.83 o 
   0   8   6        1.67        6.88     18.89 o 
   1   8   6       70.48       54.82     13.92 o 
   2   8   6      161.34      139.62     14.86 o 
   3   8   6        6.99       -0.12     13.13 o 
   4   8   6       45.68       41.02     17.86 o 
   5   8   6       35.94       47.57     13.85 o 
   6   8   6       11.99       33.01     28.87 o 
   7   8   6      145.79       97.31     28.89 o 
   0   9   6       48.53       44.87     22.49 o 
   1   9   6       77.54       75.72     15.60 o 
   2   9   6      268.60      244.91     18.76 o 
   3   9   6       54.98       47.60     17.50 o 
   4   9   6       24.47       -1.26     18.96 o 
   5   9   6       13.38      -11.26     20.56 o 
   6   9   6       39.70       29.75     21.47 o 
   7   9   6       39.32       45.08     43.58 o 
   0  10   6        1.53      -16.70     22.25 o 
   1  10   6       41.89       40.30     15.88 o 
   2  10   6       91.76       92.25     16.66 o 
   3  10   6       10.66      -15.63     16.62 o 
   4  10   6       12.07       44.24     17.09 o 
   5  10   6       73.05       46.86     67.02 o 
   6  10   6        9.88      -13.04     26.40 o 
   0  11   6       31.12       -2.89     24.02 o 
   1  11   6       29.96       68.69     17.27 o 
   2  11   6       47.95       36.31     17.50 o 
   3  11   6       22.30       27.72     18.26 o 
   4  11   6       17.16       17.46     18.20 o 
   5  11   6       10.12       35.02     28.13 o 
   6  11   6      103.20      140.07     33.44 o 
   0  12   6      343.24      307.30     32.35 o 
   1  12   6        8.61       12.61     17.31 o 
   2  12   6        1.89       19.16     19.51 o 
   3  12   6       10.76       44.01     19.94 o 
   4  12   6        1.36       37.25     28.89 o 
   5  12   6        3.45      -22.33     29.67 o 
   0  13   6      361.35      510.83     52.73 o 
   1  13   6       27.84      -16.29     19.64 o 
   2  13   6       11.00       27.48     21.15 o 
   3  13   6        0.52        3.67     21.43 o 
   4  13   6       26.94        7.45     32.50 o 
   0  14   6        2.21       37.23     29.48 o 
   1  14   6       11.26       37.27     24.55 o 
   2  14   6       11.75       -0.75     33.89 o 
   1   0   7     2548.21     2419.91    121.18 o 
   2   0   7      282.48      280.56     24.57 o 
   3   0   7      328.05      300.23     49.18 o 
   4   0   7      102.16      104.21     12.10 o 
   5   0   7        3.43      -20.05     44.67 o 
   6   0   7      155.76      137.25     22.99 o 
   7   0   7       80.72       27.94     22.98 o 
   8   0   7       13.17       29.93     53.55 o 
   0   1   7     4401.10     4451.67    190.67 o 
   1   1   7      101.06      103.61     10.33 o 
   2   1   7      532.93      519.56     27.96 o 
   3   1   7     1178.81     1225.16     66.58 o 
   4   1   7       42.62       34.32     11.72 o 
   5   1   7       41.59       29.72     14.55 o 
   6   1   7       16.87      -16.82     18.39 o 
   7   1   7      252.01      245.21     22.79 o 
   8   1   7       61.25       48.60     27.23 o 
   0   2   7     2152.22     2251.15    128.91 o 
   1   2   7      413.75      443.34     22.40 o 
   2   2   7       81.64      104.53     23.19 o 
   3   2   7       74.08       69.77      8.51 o 
   4   2   7       37.34       35.60      8.28 o 
   5   2   7        3.31        4.27     16.88 o 
   6   2   7      246.40      261.73     21.06 o 
   7   2   7       29.37       18.30     21.68 o 
   8   2   7       17.68       10.33     58.75 o 
   0   3   7       20.55       32.11     29.36 o 
   1   3   7      650.70      669.23     35.28 o 
   2   3   7     1359.63     1398.26     64.70 o 
   3   3   7        2.93        2.66      6.65 o 
   4   3   7        1.14        4.18      6.82 o 
   5   3   7      229.40      235.13     18.54 o 
   6   3   7       37.73       37.65      9.77 o 
   7   3   7       31.03       -3.48     22.04 o 
   8   3   7       18.45       11.19     24.68 o 
   0   4   7      338.23      315.20     49.05 o 
   1   4   7      339.96      277.42     18.45 o 
   2   4   7       18.84       14.13      7.62 o 
   3   4   7       59.33       74.95      9.21 o 
   4   4   7      105.32      114.91     12.74 o 
   5   4   7      115.10      104.55     16.13 o 
   6   4   7       53.24       51.82     16.40 o 
   7   4   7       10.79      -18.20     42.70 o 
   8   4   7       13.33       39.03     24.02 o 
   0   5   7      231.16      216.53     29.08 o 
   1   5   7      102.03      106.51     11.86 o 
   2   5   7      176.90      170.14     13.60 o 
   3   5   7        4.28        0.42      8.63 o 
   4   5   7      105.17       95.53     10.38 o 
   5   5   7      746.77      709.48     62.04 o 
   6   5   7       42.70       48.95     16.62 o 
   7   5   7       31.11       16.10     29.22 o 
   8   5   7       59.41       70.44     21.71 o 
   0   6   7      299.15      266.20     24.22 o 
   1   6   7       44.95       47.87     11.16 o 
   2   6   7       66.53       62.85     11.10 o 
   3   6   7       21.01       51.43     15.44 o 
   4   6   7       25.74       24.58     13.60 o 
   5   6   7       50.36       26.06     12.02 o 
   6   6   7       28.61       35.96     18.65 o 
   7   6   7       64.03       36.69     30.79 o 
   8   6   7        9.63       -3.90     26.92 o 
   0   7   7      577.67      580.70     69.65 o 
   1   7   7      192.11      207.65     22.38 o 
   2   7   7       89.33       88.68     12.75 o 
   3   7   7       57.14       53.97     13.17 o 
   4   7   7      388.23      378.65     28.43 o 
   5   7   7       30.93       15.56     15.05 o 
   6   7   7       49.53       49.77     20.11 o 
   7   7   7        9.91       12.97     31.50 o 
   0   8   7       21.10        1.44     19.55 o 
   1   8   7        2.26        2.74     12.80 o 
   2   8   7       61.55       38.04     14.14 o 
   3   8   7       65.74       71.43     13.24 o 
   4   8   7      275.67      289.07     19.66 o 
   5   8   7       10.29        9.92     13.59 o 
   6   8   7       30.64       21.92     22.26 o 
   7   8   7       73.28       69.95     28.75 o 
   0   9   7      367.43      326.37     71.30 o 
   1   9   7      164.15      173.03     17.08 o 
   2   9   7      442.63      430.56     24.96 o 
   3   9   7      332.17      333.49     35.03 o 
   4   9   7       19.48       45.01     18.41 o 
   5   9   7       16.66       19.85     19.28 o 
   6   9   7       36.68       50.85     22.41 o 
   7   9   7       39.56        2.39     44.96 o 
   0  10   7      104.87       96.78     25.05 o 
   1  10   7       96.19       92.37     17.33 o 
   2  10   7       59.29       59.17     16.38 o 
   3  10   7      168.49      169.47     20.48 o 
   4  10   7        7.52       23.21     17.79 o 
   5  10   7        0.31       19.81     28.90 o 
   6  10   7       27.08       23.77     26.89 o 
   0  11   7      138.12      201.08     52.99 o 
   1  11   7       85.70       95.77     18.74 o 
   2  11   7       52.06       33.58     18.53 o 
   3  11   7        4.69       -3.68     18.15 o 
   4  11   7        5.05       11.88     18.86 o 
   5  11   7       23.44      -30.32     32.22 o 
   0  12   7       34.46       19.36     26.39 o 
   1  12   7       44.21       35.92     18.70 o 
   2  12   7       23.52       61.04     20.32 o 
   3  12   7       29.13       43.71     20.11 o 
   4  12   7       51.35       95.42     32.29 o 
   5  12   7       58.15       87.13     80.05 o 
   0  13   7       18.63       13.28     26.35 o 
   1  13   7       47.15       50.00     37.66 o 
   2  13   7        4.91      -22.84     28.33 o 
   3  13   7       61.10       79.05     23.41 o 
   4  13   7       58.13       33.43     33.68 o 
   0  14   7        0.00       20.23     31.13 o 
   1  14   7       70.68      150.75     28.46 o 
   2  14   7        0.93      -13.74     25.03 o 
   0   0   8       38.64       75.41     18.78 o 
   1   0   8      780.50      797.34     44.94 o 
   2   0   8      868.49      834.70     57.66 o 
   3   0   8        5.12       23.39     11.29 o 
   4   0   8        0.97       -9.52     15.71 o 
   5   0   8        9.55       78.18     47.97 o 
   6   0   8       13.88       36.96     16.85 o 
   7   0   8       88.38       54.56     52.27 o 
   8   0   8        9.27      -33.77     33.77 o 
   0   1   8     1897.03     1848.33     82.27 o 
   1   1   8      431.38      448.73     20.12 o 
   2   1   8      622.96      626.05     32.13 o 
   3   1   8       84.04       82.43     16.73 o 
   4   1   8      111.13      105.21      7.83 o 
   5   1   8       38.48       30.29     17.47 o 
   6   1   8        5.46       -5.33     54.91 o 
   7   1   8       67.98       71.68     19.38 o 
   8   1   8      163.89      186.04     67.82 o 
   0   2   8      149.34      153.21     18.06 o 
   1   2   8      334.44      347.09     19.58 o 
   2   2   8      504.85      503.21     38.69 o 
   3   2   8      275.88      258.86     21.42 o 
   4   2   8       78.92      100.34     15.07 o 
   5   2   8       29.73       28.37     26.06 o 
   6   2   8       31.82       25.74     12.33 o 
   7   2   8       19.72       13.57     19.88 o 
   8   2   8       80.03       69.62     29.76 o 
   0   3   8      260.17      287.40     29.60 o 
   1   3   8      146.26      149.51     18.01 o 
   2   3   8      209.63      253.66     17.45 o 
   3   3   8       50.09       57.72      9.59 o 
   4   3   8       38.18       43.97      7.11 o 
   5   3   8       20.31       31.39     14.69 o 
   6   3   8       16.05       -4.73     18.00 o 
   7   3   8       36.90       54.73     38.86 o 
   8   3   8        0.93      -16.37     50.80 o 
   0   4   8        4.78       37.59     19.99 o 
   1   4   8      375.39      359.91     23.41 o 
   2   4   8      151.26      153.01     27.45 o 
   3   4   8        0.69       -1.38      9.78 o 
   4   4   8      112.15      131.79     27.27 o 
   5   4   8      439.63      451.42     53.67 o 
   6   4   8       40.75       29.68     22.09 o 
   7   4   8        8.90       -7.39     42.98 o 
   8   4   8        4.95      -33.15     33.15 o 
   0   5   8      244.09      192.66     27.18 o 
   1   5   8      238.12      240.35     18.47 o 
   2   5   8      221.64      238.01     14.08 o 
   3   5   8      255.27      260.54     14.38 o 
   4   5   8      613.59      601.25     46.04 o 
   5   5   8      116.22      123.90     18.03 o 
   6   5   8       18.57        1.60     17.39 o 
   7   5   8       15.63        1.87     30.53 o 
   8   5   8        9.28       -2.90     23.17 o 
   0   6   8       46.46       37.23     15.79 o 
   1   6   8      282.94      260.12     16.39 o 
   2   6   8      124.45      137.39     15.00 o 
   3   6   8       60.35       71.60     11.94 o 
   4   6   8       98.50       90.37     17.74 o 
   5   6   8       55.41       68.14     14.21 o 
   6   6   8       90.75       88.62     17.57 o 
   7   6   8       20.87       15.88     31.10 o 
   8   6   8       27.34      -11.94     33.61 o 
   0   7   8       62.89       69.27     31.11 o 
   1   7   8        0.70        2.55     11.99 o 
   2   7   8      378.65      382.89     20.52 o 
   3   7   8        8.53        8.25     14.30 o 
   4   7   8      260.44      282.23     17.98 o 
   5   7   8       35.78       46.37     13.86 o 
   6   7   8      160.61      182.69     30.82 o 
   7   7   8       20.44       15.02     18.80 o 
   0   8   8       99.68       91.16     19.28 o 
   1   8   8       44.87       30.41     13.71 o 
   2   8   8      255.07      231.04     17.98 o 
   3   8   8      289.98      299.32     20.00 o 
   4   8   8       33.24       43.38     14.22 o 
   5   8   8       15.35       27.92     14.77 o 
   6   8   8       30.00       40.38     18.18 o 
   7   8   8        4.22      -22.98     22.98 o 
   0   9   8        4.70       -0.52     22.55 o 
   1   9   8       39.83       23.44     14.96 o 
   2   9   8      331.78      355.24     36.34 o 
   3   9   8       18.08       51.30     16.41 o 
   4   9   8       29.06       -0.63     14.48 o 
   5   9   8       24.79       51.65     20.75 o 
   6   9   8       16.78       14.01     26.72 o 
   0  10   8      112.51      112.58     24.58 o 
   1  10   8       39.18       26.40     16.43 o 
   2  10   8       27.73       -8.56     29.20 o 
   3  10   8       43.45       47.25     22.18 o 
   4  10   8       21.77       19.72     25.19 o 
   5  10   8       20.40       -2.29     30.92 o 
   6  10   8        6.13      -26.26     26.26 o 
   0  11   8        0.00       17.34     23.83 o 
   1  11   8      100.13       65.63     15.93 o 
   2  11   8       57.71       35.71     19.48 o 
   3  11   8        2.12       -3.65     19.25 o 
   4  11   8       54.61       74.58     22.10 o 
   5  11   8        5.47      -27.39     27.39 o 
   0  12   8        4.89       -1.71     25.00 o 
   1  12   8       41.15       48.40     18.81 o 
   2  12   8       10.79       21.70     29.55 o 
   3  12   8        0.91       -7.17     20.37 o 
   4  12   8       53.35       60.68     52.34 o 
   0  13   8      311.02      335.77     38.04 o 
   1  13   8       30.00       76.15     22.68 o 
   2  13   8       36.02       54.74     22.51 o 
   3  13   8        7.64       23.30     22.24 o 
   0  14   8      207.73      176.58     70.90 o 
   1  14   8       18.04       32.65     23.51 o 
   2  14   8        2.89      -17.74     25.11 o 
   1   0   9      489.07      517.47     32.31 o 
   2   0   9      681.14      727.56     53.58 o 
   3   0   9      607.51      546.95     39.95 o 
   4   0   9      339.13      325.52     56.04 o 
   5   0   9      103.55       95.97     15.25 o 
   6   0   9        2.09        3.87     47.82 o 
   8   0   9       50.44       64.32     48.26 o 
   0   1   9      340.21      455.09     39.15 o 
   1   1   9     1476.02     1714.38     62.47 o 
   2   1   9       72.87       80.86     12.51 o 
   3   1   9      280.21      282.77     18.75 o 
   4   1   9      111.47      120.17     12.92 o 
   5   1   9      146.66      162.93     13.71 o 
   6   1   9      170.27      190.79     16.16 o 
   7   1   9       30.77      -32.37     32.37 o 
   8   1   9      105.55       57.68     26.04 o 
   0   2   9      320.92      398.60     35.35 o 
   1   2   9      740.16      758.60     31.53 o 
   2   2   9      469.12      471.61     26.63 o 
   3   2   9      295.86      293.54     19.36 o 
   4   2   9      105.86      111.10     10.63 o 
   5   2   9       47.44       40.67     15.76 o 
   6   2   9       74.03      104.82     15.25 o 
   7   2   9      255.96      146.91     39.25 o 
   8   2   9       38.16        5.81     28.70 o 
   0   3   9     2062.25     2130.00    132.87 o 
   1   3   9       49.34       59.40     15.74 o 
   2   3   9      564.97      615.76     32.11 o 
   3   3   9       48.77       57.67     12.08 o 
   4   3   9       59.05       61.33      8.10 o 
   5   3   9       91.49       70.95     14.93 o 
   6   3   9       47.08        3.22     24.12 o 
   7   3   9       22.28      -23.49     30.38 o 
   8   3   9       16.01      -15.56     30.52 o 
   0   4   9      352.14      356.14     38.93 o 
   1   4   9      765.00      715.57     43.89 o 
   2   4   9       32.45       26.99      9.60 o 
   3   4   9      239.92      224.79     12.35 o 
   4   4   9      110.80       92.39     20.01 o 
   5   4   9      107.24      142.40     15.31 o 
   6   4   9       67.61       92.18     30.90 o 
   7   4   9       23.52      -37.72     37.72 o 
   8   4   9       34.17       18.13     48.28 o 
   0   5   9      177.02      121.03     28.64 o 
   1   5   9       68.95       47.02     15.76 o 
   2   5   9      110.57      129.65     11.54 o 
   3   5   9      629.55      645.31     31.39 o 
   4   5   9      171.47      154.42     18.22 o 
   5   5   9       53.08       56.48     14.70 o 
   6   5   9       19.56       16.01     16.63 o 
   7   5   9       64.16       64.99     20.77 o 
   8   5   9       13.59      -24.89     28.34 o 
   0   6   9      322.50      276.52     35.83 o 
   1   6   9      180.80      182.46     15.31 o 
   2   6   9       51.17       21.51     12.41 o 
   3   6   9      488.82      473.58     37.46 o 
   4   6   9       58.93       52.67     16.26 o 
   5   6   9      282.16      290.02     22.16 o 
   6   6   9       51.63       66.17     17.46 o 
   7   6   9       11.46       -8.73     17.79 o 
   0   7   9       62.98       40.97     22.01 o 
   1   7   9      194.83      189.27     15.69 o 
   2   7   9      398.53      392.98     20.29 o 
   3   7   9      270.92      285.14     24.00 o 
   4   7   9      400.29      411.99     25.46 o 
   5   7   9       72.06       67.21     19.27 o 
   6   7   9       43.86       51.60     22.71 o 
   7   7   9       21.00       41.16     19.93 o 
   0   8   9       91.44       84.55     20.47 o 
   1   8   9      112.85       99.54     13.03 o 
   2   8   9       46.28       37.77     14.88 o 
   3   8   9        9.00       -4.65     14.30 o 
   4   8   9       11.17        5.64     14.92 o 
   5   8   9       10.64        0.42     16.83 o 
   6   8   9       29.53       33.55     23.10 o 
   7   8   9       21.68       18.23     23.63 o 
   0   9   9        9.82       19.79     24.16 o 
   1   9   9       19.85       20.95     17.65 o 
   2   9   9        6.09       -4.71     15.47 o 
   3   9   9       58.86       81.23     17.58 o 
   4   9   9       52.78       27.61     15.25 o 
   5   9   9       15.11       13.61     16.17 o 
   6   9   9       50.97       43.67     21.31 o 
   0  10   9       33.16       60.37     23.65 o 
   1  10   9       35.61       47.12     18.58 o 
   2  10   9       44.97       60.14     36.17 o 
   3  10   9       22.59      -16.14     16.85 o 
   4  10   9       22.21       26.29     17.59 o 
   5  10   9       17.10       61.43     28.28 o 
   6  10   9        5.12       17.01     24.43 o 
   0  11   9       71.36       55.43     44.32 o 
   1  11   9       32.99        7.12     21.52 o 
   2  11   9        2.77       25.24     19.07 o 
   3  11   9        4.22      -13.45     19.54 o 
   4  11   9       43.85       59.73     22.08 o 
   5  11   9        4.79       64.91     41.45 o 
   0  12   9       39.70       57.01     32.00 o 
   1  12   9       19.65        2.49     20.69 o 
   2  12   9       30.80       62.44     39.79 o 
   3  12   9        6.05       -0.65     29.92 o 
   4  12   9       20.16       16.94     29.06 o 
   0  13   9        0.15       21.70     38.44 o 
   1  13   9       14.87       42.51     21.77 o 
   2  13   9       13.77       28.27     39.67 o 
   3  13   9       14.79       66.31     23.93 o 
   0  14   9        9.21       42.24     36.80 o 
   1  14   9       48.30       57.03     24.01 o 
   0   0  10       70.58       28.22     30.51 o 
   1   0  10     7136.91     7734.31    447.88 o 
   2   0  10       97.60       85.44     16.91 o 
   3   0  10      176.06      156.27     18.78 o 
   4   0  10        5.35       12.38     26.20 o 
   5   0  10       16.53       31.72      7.77 o 
   6   0  10      222.67      160.45     44.12 o 
   7   0  10       51.60       53.99     44.82 o 
   8   0  10        4.15      -27.06     56.56 o 
   0   1  10     1926.46     2234.93    139.73 o 
   1   1  10      588.57      582.82     25.66 o 
   2   1  10      454.00      494.97     29.15 o 
   3   1  10       61.83       56.66     11.92 o 
   4   1  10       70.80       64.70     15.79 o 
   5   1  10       12.17        5.55     26.50 o 
   6   1  10       57.24       62.34     12.20 o 
   7   1  10      226.12      179.62     34.97 o 
   8   1  10       89.41      102.08     31.38 o 
   0   2  10      866.79      986.58     67.63 o 
   1   2  10     2558.16     2845.81    111.11 o 
   2   2  10      614.66      651.95     40.87 o 
   3   2  10      119.02      119.99     15.01 o 
   4   2  10       37.01       40.05     13.51 o 
   5   2  10       30.76       19.70     10.40 o 
   6   2  10       76.27      102.88     14.44 o 
   7   2  10      269.28      220.33     31.28 o 
   8   2  10       47.09       11.18     32.64 o 
   0   3  10        2.11      -12.70     30.07 o 
   1   3  10      449.49      523.98     42.61 o 
   2   3  10       23.72       40.27     10.03 o 
   3   3  10       33.37       29.14     19.47 o 
   4   3  10      433.83      444.64     27.56 o 
   5   3  10      124.63      133.93     15.83 o 
   6   3  10        1.35      -13.14     14.09 o 
   7   3  10        7.20      -14.30     42.42 o 
   8   3  10       87.15       76.64     31.47 o 
   0   4  10      452.69      447.03     39.30 o 
   1   4  10      780.26      789.71     49.80 o 
   2   4  10       33.93       34.59      9.21 o 
   3   4  10       44.00       46.55     11.88 o 
   4   4  10      816.79      829.31     50.89 o 
   5   4  10       86.52       88.49     24.33 o 
   6   4  10      148.37      158.67     31.36 o 
   7   4  10        0.68      -16.38     19.76 o 
   8   4  10       24.46        9.29     36.15 o 
   0   5  10      268.52      223.42     33.08 o 
   1   5  10       21.87       -1.99     16.61 o 
   2   5  10       26.95       42.83     11.86 o 
   3   5  10      218.55      207.22     13.85 o 
   4   5  10      130.66      132.69     26.31 o 
   5   5  10       51.74       57.51     15.47 o 
   6   5  10       14.00        2.52     24.20 o 
   7   5  10       49.07       57.29     24.69 o 
   8   5  10       30.68       23.01     58.03 o 
   0   6  10       53.55       64.76     30.95 o 
   1   6  10       59.03       46.69     13.92 o 
   2   6  10       85.67       82.91     13.52 o 
   3   6  10      837.26      769.86     73.58 o 
   4   6  10       14.31        9.74     17.82 o 
   5   6  10       72.27       73.03     17.03 o 
   6   6  10        6.86      -11.26     19.78 o 
   7   6  10       34.54        1.57     36.81 o 
   0   7  10       81.28       92.88     21.14 o 
   1   7  10      152.08      110.30     16.05 o 
   2   7  10      140.25      114.03     15.35 o 
   3   7  10      662.25      639.06     37.45 o 
   4   7  10        0.25        8.52     17.40 o 
   5   7  10       60.10       67.91     22.63 o 
   6   7  10       32.99       40.43     18.97 o 
   7   7  10       18.29       16.00     22.83 o 
   0   8  10       15.11       33.85     20.21 o 
   1   8  10       42.88       19.26     13.81 o 
   2   8  10       61.59       40.32     16.70 o 
   3   8  10       32.33       11.72     14.63 o 
   4   8  10        8.82      -12.83     15.68 o 
   5   8  10       22.22       20.18     17.26 o 
   6   8  10        5.57       14.68     23.72 o 
   7   8  10       36.31       66.86     20.56 o 
   0   9  10       42.51       55.12     21.16 o 
   1   9  10       79.01       67.10     15.16 o 
   2   9  10       69.69       62.26     16.14 o 
   3   9  10       47.07       84.87     23.63 o 
   4   9  10        8.50        5.53     15.38 o 
   5   9  10       56.89       75.59     17.91 o 
   6   9  10       88.25       99.45     22.50 o 
   0  10  10       49.35       14.77     23.20 o 
   1  10  10      118.03      117.01     17.78 o 
   2  10  10        5.15        4.83     17.33 o 
   3  10  10       32.69       36.93     18.14 o 
   4  10  10       26.08       34.87     19.62 o 
   5  10  10       97.55      132.23     29.49 o 
   6  10  10       45.98      104.02     25.69 o 
   0  11  10        0.37        5.33     33.15 o 
   1  11  10       63.29       22.10     33.77 o 
   2  11  10       30.02       30.19     19.89 o 
   3  11  10       48.29       21.21     19.73 o 
   4  11  10       61.19       97.05     23.08 o 
   5  11  10       11.79       33.24     34.42 o 
   0  12  10       21.86       46.95     28.31 o 
   1  12  10       50.22       47.69     21.90 o 
   2  12  10       74.85      103.05     45.08 o 
   3  12  10       30.24       25.59     21.41 o 
   4  12  10       29.15       18.10     29.91 o 
   0  13  10        0.06       32.89     30.15 o 
   1  13  10       82.12       90.73     23.40 o 
   2  13  10       66.53      108.50     31.58 o 
   3  13  10       60.49       37.82     23.26 o 
   0  14  10        0.99       79.32     37.23 o 
   1  14  10        4.17      -39.76     39.76 o 
   1   0  11        0.11        4.54     13.74 o 
   2   0  11       17.60       12.63     17.95 o 
   3   0  11       76.87       69.39     23.77 o 
   4   0  11       83.31       77.90     15.84 o 
   5   0  11      191.31      173.48     53.72 o 
   6   0  11       22.92       23.91     41.95 o 
   7   0  11        7.82       32.07     53.84 o 
   8   0  11        0.04      -45.82     45.82 o 
   0   1  11       67.66       79.07     21.03 o 
   1   1  11      837.45      913.67     40.20 o 
   2   1  11       56.04       74.51     14.55 o 
   3   1  11      170.15      168.84     16.19 o 
   4   1  11       60.95       77.07     14.06 o 
   5   1  11       81.43      114.91     36.37 o 
   6   1  11       60.65       42.56     17.39 o 
   7   1  11       13.61      -14.55     37.97 o 
   8   1  11       13.73       28.78     33.44 o 
   0   2  11      103.56      137.01     23.16 o 
   1   2  11      224.82      228.62     16.80 o 
   2   2  11     1405.02     1471.44     77.33 o 
   3   2  11      104.58      115.63     26.16 o 
   4   2  11      156.53      167.70     17.27 o 
   5   2  11      201.06      189.14     34.96 o 
   6   2  11       66.02       72.07     15.03 o 
   7   2  11       44.49       21.16     25.35 o 
   8   2  11       88.14       67.57     46.38 o 
   0   3  11      854.39      835.34     61.17 o 
   1   3  11       68.09       87.00     19.77 o 
   2   3  11      516.18      546.83     37.78 o 
   3   3  11      132.08      146.56     23.22 o 
   4   3  11      154.10      152.29     13.05 o 
   5   3  11       30.84       23.46     13.32 o 
   6   3  11       44.13       40.42     17.39 o 
   7   3  11        9.48        5.31     16.22 o 
   8   3  11       90.63       54.92     32.52 o 
   0   4  11      142.09      183.66     27.18 o 
   1   4  11      680.45      689.11     44.54 o 
   2   4  11      209.60      261.51     27.11 o 
   3   4  11      406.45      463.44     40.05 o 
   4   4  11       90.45       91.05     15.40 o 
   5   4  11       13.96        8.46     28.14 o 
   6   4  11       11.00       17.67     17.14 o 
   7   4  11       36.45        5.85     35.41 o 
   8   4  11        0.14      -13.12     32.22 o 
   0   5  11       12.94       23.20     44.25 o 
   1   5  11      120.46      100.98     20.79 o 
   2   5  11      507.92      550.96     42.09 o 
   3   5  11      236.83      210.13     18.62 o 
   4   5  11       44.64       38.92     14.94 o 
   5   5  11        9.78       -6.08     16.16 o 
   6   5  11       48.73       43.41     17.35 o 
   7   5  11        0.86      -18.60     18.60 o 
   0   6  11       59.36       53.78     31.97 o 
   1   6  11       14.18       21.54     18.17 o 
   2   6  11      325.31      345.91     19.55 o 
   3   6  11       68.58       72.44     17.33 o 
   4   6  11      376.11      367.15     34.31 o 
   5   6  11       26.84       10.59     22.63 o 
   6   6  11       36.77       44.48     25.94 o 
   7   6  11       19.63        3.65     21.74 o 
   0   7  11      299.87      285.62     25.33 o 
   1   7  11      164.74      158.44     24.75 o 
   2   7  11      264.82      260.37     18.48 o 
   3   7  11       41.22        7.59     20.90 o 
   4   7  11      139.44      109.85     19.39 o 
   5   7  11       53.08       69.23     19.64 o 
   6   7  11       41.47       28.66     38.53 o 
   7   7  11        0.42      -26.37     26.37 o 
   0   8  11      312.80      257.88     25.72 o 
   1   8  11       26.04        3.04     13.95 o 
   2   8  11       35.18       16.40     14.61 o 
   3   8  11      105.49       91.84     15.71 o 
   4   8  11        7.83        6.21     17.40 o 
   5   8  11        0.63        6.78     18.65 o 
   6   8  11       30.86       14.47     21.40 o 
   0   9  11       45.04       55.13     39.09 o 
   1   9  11      102.46      104.24     17.99 o 
   2   9  11       21.82       22.33     16.86 o 
   3   9  11       75.91       92.56     27.57 o 
   4   9  11       83.53      110.81     18.37 o 
   5   9  11       26.00       41.93     18.45 o 
   6   9  11       43.16       19.84     20.99 o 
   0  10  11        4.79       36.92     25.37 o 
   1  10  11       78.98      107.14     18.14 o 
   2  10  11      110.16      140.76     20.64 o 
   3  10  11        4.98        4.78     17.86 o 
   4  10  11        5.47       -1.01     19.59 o 
   5  10  11       73.62       67.91     23.81 o 
   0  11  11       34.65       64.41     27.76 o 
   1  11  11       43.73       32.16     19.83 o 
   2  11  11        1.44      -19.49     19.49 o 
   3  11  11        5.77       11.60     21.08 o 
   4  11  11       43.66       79.57     22.24 o 
   5  11  11       51.29       55.93     58.14 o 
   0  12  11        2.82      -18.36     26.14 o 
   1  12  11        5.65      -11.25     20.86 o 
   2  12  11       25.31       64.56     21.74 o 
   3  12  11       13.21       30.25     22.27 o 
   4  12  11       14.84       15.36     22.20 o 
   0  13  11       65.39      128.88     38.81 o 
   1  13  11       18.77        3.85     32.84 o 
   2  13  11       93.96      152.90     25.37 o 
   0   0  12       58.97       65.16     28.21 o 
   1   0  12      166.42      217.49     25.45 o 
   2   0  12       12.61       16.29     20.35 o 
   3   0  12      175.92      162.42     21.80 o 
   4   0  12      753.91      738.74     54.96 o 
   5   0  12        2.44       22.77     41.81 o 
   6   0  12        0.09      -27.06     51.26 o 
   7   0  12        6.80      -38.66     53.41 o 
   8   0  12        2.59      -54.98     58.28 o 
   0   1  12      282.44      339.47     31.79 o 
   1   1  12       22.95       30.13     13.39 o 
   2   1  12      519.39      528.98     30.74 o 
   3   1  12       72.94       64.77     14.47 o 
   4   1  12      168.80      157.21     18.88 o 
   5   1  12      204.05      193.10     21.41 o 
   6   1  12       14.41        9.71     10.11 o 
   7   1  12        6.48       27.14     32.24 o 
   8   1  12       38.32        5.10     52.39 o 
   0   2  12       73.29       92.19     21.53 o 
   1   2  12       75.59       91.71     18.54 o 
   2   2  12      553.05      568.41     30.86 o 
   3   2  12      108.66      119.70     16.99 o 
   4   2  12      174.51      122.29     24.48 o 
   5   2  12       57.60       45.74     13.03 o 
   6   2  12       26.37        3.93     17.81 o 
   7   2  12       28.17       -3.48     35.60 o 
   8   2  12       15.28      -18.85     32.29 o 
   0   3  12        8.99       21.94     34.72 o 
   1   3  12      698.90      672.74     43.51 o 
   2   3  12      216.39      248.06     19.62 o 
   3   3  12      591.30      631.10     63.89 o 
   4   3  12      109.72       97.56     12.56 o 
   5   3  12      115.39      137.47     23.32 o 
   6   3  12       44.01       24.41     20.00 o 
   7   3  12       96.86       47.37     27.48 o 
   8   3  12       88.71       66.25     32.16 o 
   0   4  12        1.30       16.05     24.12 o 
   1   4  12       39.88       39.16     20.95 o 
   2   4  12      990.51      998.10    144.13 o 
   3   4  12      441.41      466.78     32.24 o 
   4   4  12       14.32      -10.87     16.04 o 
   5   4  12       88.62      100.54     17.36 o 
   6   4  12       24.52       -9.22     14.97 o 
   7   4  12       57.89       61.74     39.46 o 
   0   5  12       40.84       54.81     29.49 o 
   1   5  12        2.75       14.80     22.82 o 
   2   5  12      136.50      141.82     17.78 o 
   3   5  12     1949.97     1963.08    120.16 o 
   4   5  12       34.27        4.56     14.69 o 
   5   5  12       57.64       60.83     26.58 o 
   6   5  12       58.52       86.92     18.42 o 
   7   5  12       12.51      -14.64     29.04 o 
   0   6  12       51.53       33.36     33.05 o 
   1   6  12      151.21      140.61     20.69 o 
   2   6  12      238.59      213.85     16.57 o 
   3   6  12      386.20      404.76     29.08 o 
   4   6  12      186.68      180.49     19.35 o 
   5   6  12        8.49      -13.68     22.42 o 
   6   6  12        7.56        0.13     17.11 o 
   7   6  12       32.04      -16.25     24.10 o 
   0   7  12      835.61      494.84     63.58 o 
   1   7  12       91.12       65.08     17.02 o 
   2   7  12       46.63       19.75     18.85 o 
   3   7  12       71.05       67.15     21.35 o 
   4   7  12      286.09      290.37     29.70 o 
   5   7  12       46.83       58.94     18.29 o 
   6   7  12        2.98       18.70     21.04 o 
   7   7  12       24.59       18.95     47.97 o 
   0   8  12       69.31       72.41     21.69 o 
   1   8  12      211.67      213.39     21.08 o 
   2   8  12      100.15       97.81     16.94 o 
   3   8  12       35.64       44.66     16.72 o 
   4   8  12       68.98       70.47     25.45 o 
   5   8  12      115.40      112.54     36.87 o 
   6   8  12       39.94       53.73     23.20 o 
   0   9  12      129.27      104.92     23.11 o 
   1   9  12      133.60      101.17     16.28 o 
   2   9  12       61.48       50.23     18.59 o 
   3   9  12       58.09       69.20     18.39 o 
   4   9  12       38.06       19.39     18.41 o 
   5   9  12       51.55       56.59     18.78 o 
   6   9  12       69.61       72.36     23.76 o 
   0  10  12       86.83       38.89     23.13 o 
   1  10  12      529.99      495.20     47.54 o 
   2  10  12        9.92       16.88     18.24 o 
   3  10  12        7.75       -7.30     18.43 o 
   4  10  12       13.71       12.78     20.15 o 
   5  10  12      117.72      135.34     25.32 o 
   0  11  12       10.57        2.19     25.11 o 
   1  11  12      115.96      164.29     32.61 o 
   2  11  12      228.73      280.88     25.78 o 
   3  11  12       23.62       31.55     23.87 o 
   4  11  12        9.33       12.59     38.65 o 
   0  12  12        0.06      -27.95     27.95 o 
   1  12  12       93.63      107.65     22.86 o 
   2  12  12       65.80       78.86     22.96 o 
   3  12  12       14.79       36.59     23.64 o 
   0  13  12       23.05      -30.79     35.65 o 
   1  13  12       54.89       38.15     27.35 o 
   2  13  12       61.20       71.44     24.13 o 
   1   0  13      414.79      460.53     38.46 o 
   2   0  13        5.55        1.82     22.42 o 
   3   0  13       10.45       16.94     23.41 o 
   4   0  13       56.27       92.65     44.39 o 
   5   0  13        4.30        4.30     40.95 o 
   6   0  13        1.49      -14.32     42.38 o 
   7   0  13       18.68      -11.45     44.10 o 
   8   0  13       47.64      -36.23     48.11 o 
   0   1  13       13.02       20.93     24.69 o 
   1   1  13      282.35      295.69     21.01 o 
   2   1  13       64.70       75.53     23.09 o 
   3   1  13      185.95      194.07     18.58 o 
   4   1  13      145.19      107.55     34.51 o 
   5   1  13      101.58      148.27     38.13 o 
   6   1  13        8.94       -8.04     30.22 o 
   7   1  13        6.25      -27.21     35.04 o 
   8   1  13        4.49      -24.39     46.61 o 
   0   2  13       42.82       29.25     22.78 o 
   1   2  13      505.13      548.35     31.47 o 
   2   2  13      685.00      732.17     46.38 o 
   3   2  13       20.54       13.74     17.55 o 
   4   2  13      237.14      221.46     34.94 o 
   5   2  13       15.63       13.20     25.64 o 
   6   2  13       20.56       17.77     14.75 o 
   7   2  13        5.84        3.40     33.05 o 
   8   2  13        5.80      -54.57     54.57 o 
   0   3  13       66.17       78.35     28.08 o 
   1   3  13      192.31      206.49     20.72 o 
   2   3  13      292.38      262.59     35.50 o 
   3   3  13      451.00      473.96     37.63 o 
   4   3  13      150.77      126.88     18.92 o 
   5   3  13       11.78       -7.28     13.28 o 
   6   3  13       12.52       14.08     21.61 o 
   7   3  13       33.58       40.66     32.90 o 
   0   4  13        1.28        5.55     46.03 o 
   1   4  13      409.98      452.87     33.36 o 
   2   4  13      558.67      547.73    127.79 o 
   3   4  13      852.33      948.04     92.91 o 
   4   4  13      329.65      333.14     36.93 o 
   5   4  13        0.27       -1.69     15.38 o 
   6   4  13       14.30        0.20     15.15 o 
   7   4  13       77.00      114.85     43.14 o 
   0   5  13      351.96      355.70     37.57 o 
   1   5  13       23.16       19.29     23.41 o 
   2   5  13      331.40      330.96     25.92 o 
   3   5  13      124.14      120.11     28.36 o 
   4   5  13       53.26       46.25     22.28 o 
   5   5  13       15.70        8.54     25.59 o 
   6   5  13       17.58       -1.04     24.59 o 
   7   5  13        1.27      -19.11     19.11 o 
   0   6  13        3.71       -3.32     34.47 o 
   1   6  13       76.39       75.28     19.72 o 
   2   6  13       16.43       45.51     19.96 o 
   3   6  13       87.37       66.33     15.33 o 
   4   6  13      237.64      221.35     40.20 o 
   5   6  13       38.29       29.27     19.20 o 
   6   6  13        5.37      -26.41     27.01 o 
   7   6  13       14.89      -11.02     27.34 o 
   0   7  13        7.33       31.37     38.37 o 
   1   7  13       19.73       14.42     17.25 o 
   2   7  13       75.13       59.65     16.37 o 
   3   7  13       23.28       46.24     18.05 o 
   4   7  13       11.97      -17.17     17.17 o 
   5   7  13       22.99       -4.32     17.86 o 
   6   7  13       85.32       81.31     31.10 o 
   0   8  13      410.23      351.95     29.74 o 
   1   8  13      199.71      200.69     19.86 o 
   2   8  13       64.35       39.94     17.61 o 
   3   8  13       23.17       13.19     19.26 o 
   4   8  13        5.29       26.62     17.28 o 
   5   8  13       79.99       80.35     26.72 o 
   6   8  13       85.88      121.71     24.74 o 
   0   9  13        7.56        0.39     29.61 o 
   1   9  13      107.62       74.85     16.26 o 
   2   9  13       12.32       14.93     18.29 o 
   3   9  13       87.88       75.50     22.78 o 
   4   9  13        9.34        2.61     17.68 o 
   5   9  13      151.53      236.10     39.09 o 
   6   9  13       48.22       47.01     26.82 o 
   0  10  13        7.96       24.06     22.79 o 
   1  10  13       16.26        7.31     18.65 o 
   2  10  13       97.21      118.97     21.06 o 
   3  10  13       19.91       57.94     24.99 o 
   4  10  13       21.88       70.27     20.04 o 
   5  10  13       15.35       13.68     23.43 o 
   0  11  13        0.95      -10.26     26.86 o 
   1  11  13       32.52       77.73     22.92 o 
   2  11  13       22.70       33.17     19.77 o 
   3  11  13       50.81       71.88     21.53 o 
   4  11  13       60.21      106.84     22.02 o 
   0  12  13       23.05       54.98     34.94 o 
   1  12  13       46.34      105.46     37.04 o 
   2  12  13       39.87       65.90     23.42 o 
   3  12  13       20.66       60.97     25.08 o 
   0  13  13        2.24       16.61     36.23 o 
   1  13  13       79.82      107.12     81.79 o 
   0   0  14      234.50      193.74     42.85 o 
   1   0  14        3.16       -1.64     30.64 o 
   2   0  14      877.54      882.43    105.53 o 
   3   0  14      250.99      210.11     34.03 o 
   4   0  14       96.24       76.05     42.82 o 
   5   0  14      790.30      569.09     71.44 o 
   6   0  14       10.44       14.60     42.24 o 
   7   0  14       51.10      -22.20     56.28 o 
   0   1  14       13.04       26.34     28.14 o 
   1   1  14      448.18      549.14     33.64 o 
   2   1  14       31.00       -7.25      8.82 o 
   3   1  14       75.62       78.52     16.88 o 
   4   1  14      102.90       91.62     34.31 o 
   5   1  14       87.83       75.77     31.64 o 
   6   1  14       51.32       38.50     34.32 o 
   7   1  14        1.62      -16.36     36.18 o 
   0   2  14        5.07      -26.66     26.73 o 
   1   2  14      317.59      378.76     25.08 o 
   2   2  14      598.37      644.72     58.31 o 
   3   2  14      283.89      282.38     65.42 o 
   4   2  14      497.67      513.17    110.97 o 
   5   2  14       23.27       21.78     12.36 o 
   6   2  14        7.70        6.20     12.88 o 
   7   2  14       50.95       46.24     38.01 o 
   0   3  14      179.11      148.90     31.10 o 
   1   3  14       54.23       52.59     17.32 o 
   2   3  14      235.35      269.26     39.27 o 
   3   3  14      270.20      333.98    107.04 o 
   4   3  14      233.27      248.26     51.43 o 
   5   3  14       48.40       37.65     14.79 o 
   6   3  14       63.66       37.37     54.31 o 
   7   3  14        4.07      -41.63     41.63 o 
   0   4  14        4.57       -3.66     27.13 o 
   1   4  14       82.89       51.28     23.02 o 
   2   4  14     2299.58     2362.61    359.30 o 
   3   4  14      341.15      357.68     46.71 o 
   4   4  14       50.47       56.99     38.48 o 
   5   4  14       15.72       17.26     16.35 o 
   6   4  14       16.44       18.62     32.47 o 
   7   4  14        9.66      -57.25     57.25 o 
   0   5  14      123.74      103.57     27.55 o 
   1   5  14      105.37       67.78     23.82 o 
   2   5  14      881.50      881.04     46.80 o 
   3   5  14      136.88       83.32     25.64 o 
   4   5  14      337.79      341.37     54.64 o 
   5   5  14       33.03       31.74     18.56 o 
   6   5  14       23.14        1.74     33.09 o 
   7   5  14       20.26      -33.58     33.58 o 
   0   6  14      355.07      266.30     45.20 o 
   1   6  14       12.96       13.16     20.40 o 
   2   6  14      128.05      101.25     25.16 o 
   3   6  14      548.42      518.37     45.69 o 
   4   6  14        1.41      -17.18     17.18 o 
   5   6  14        6.78       31.58     19.60 o 
   6   6  14        8.92      -19.34     25.77 o 
   7   6  14       29.25       29.59     28.85 o 
   0   7  14      247.07      174.07     39.45 o 
   1   7  14      212.36      171.52     23.58 o 
   2   7  14       25.69        9.34     19.57 o 
   3   7  14      197.04      209.99     20.08 o 
   4   7  14       44.18       38.80     23.89 o 
   5   7  14       16.48        4.21     31.66 o 
   6   7  14        1.89      -16.21     21.51 o 
   0   8  14      151.39      150.75     23.84 o 
   1   8  14      210.62      173.92     20.35 o 
   2   8  14       58.87       40.66     19.05 o 
   3   8  14      206.82      220.68     34.37 o 
   4   8  14        8.21        5.59     19.79 o 
   5   8  14       11.79       48.99     24.71 o 
   6   8  14      189.56      233.90     38.01 o 
   0   9  14     1023.41     1002.33     69.85 o 
   1   9  14       30.52       56.51     17.29 o 
   2   9  14       12.95      -18.69     18.69 o 
   3   9  14       11.60       -4.42     22.65 o 
   4   9  14       49.48       68.92     24.49 o 
   5   9  14        1.16        8.87     17.98 o 
   0  10  14       37.03       47.22     22.93 o 
   1  10  14       75.45      106.20     22.55 o 
   2  10  14       66.40       65.05     36.30 o 
   3  10  14       24.34       17.48     28.73 o 
   4  10  14        4.53      -17.79     20.47 o 
   5  10  14       28.18       29.62     22.75 o 
   0  11  14       26.23       15.61     32.65 o 
   1  11  14       99.18      102.67     21.67 o 
   2  11  14       31.54       22.96     21.06 o 
   3  11  14       26.50       66.89     22.23 o 
   4  11  14       16.20        9.44     21.21 o 
   0  12  14       50.48       52.27     36.09 o 
   1  12  14       39.00       32.18     22.83 o 
   2  12  14       35.06       36.53     23.32 o 
   3  12  14       18.05       41.92     33.78 o 
   0  13  14       14.25       11.45     37.80 o 
   1   0  15      795.64      826.15     60.37 o 
   2   0  15       34.33      125.87     46.25 o 
   3   0  15       14.97       23.63     53.84 o 
   4   0  15      782.98      799.26     95.12 o 
   5   0  15      121.32      140.79     56.00 o 
   6   0  15        0.43       -0.29     43.96 o 
   7   0  15        2.80       40.66     59.99 o 
   0   1  15        0.35      -24.69     27.15 o 
   1   1  15      117.82       95.65     17.43 o 
   2   1  15      444.22      489.22     50.61 o 
   3   1  15      325.09      320.92     42.77 o 
   4   1  15      104.42      121.83     35.50 o 
   5   1  15      213.65      212.98     36.42 o 
   6   1  15       36.04       14.00     34.90 o 
   7   1  15       10.76      -34.23     40.90 o 
   0   2  15       23.65       18.42     28.51 o 
   1   2  15      589.06      646.95     36.73 o 
   2   2  15      446.13      504.38     49.84 o 
   3   2  15      140.87      153.21     37.46 o 
   4   2  15       73.09       81.05     32.56 o 
   5   2  15       68.88       62.07     35.00 o 
   6   2  15       21.75       24.24     32.32 o 
   7   2  15       62.13       46.16     54.27 o 
   0   3  15      154.97      185.22     32.90 o 
   1   3  15      212.02      253.59     22.59 o 
   2   3  15      178.64      232.98     36.62 o 
   3   3  15      659.08      639.19    124.64 o 
   4   3  15      121.07      124.66     34.13 o 
   5   3  15       21.55       -1.77     14.65 o 
   6   3  15       39.18       49.59     20.44 o 
   7   3  15        1.14       34.16     59.42 o 
   0   4  15      365.57      346.82     40.16 o 
   1   4  15      154.72      164.50     26.09 o 
   2   4  15      471.81      484.05     49.36 o 
   3   4  15      325.43      349.37     90.57 o 
   4   4  15       42.88       46.04     36.06 o 
   5   4  15        9.80       31.46     18.32 o 
   6   4  15       10.21       25.07     17.99 o 
   7   4  15        8.29      -33.10     36.11 o 
   0   5  15       11.62       33.39     28.58 o 
   1   5  15       94.11       73.52     25.63 o 
   2   5  15      489.03      516.29     84.44 o 
   3   5  15       65.45       39.04     21.95 o 
   4   5  15       50.76       54.10     33.56 o 
   5   5  15        2.16      -10.04     23.35 o 
   6   5  15       78.19       99.76     19.80 o 
   7   5  15       12.86      -40.62     40.62 o 
   0   6  15      343.77      262.33     42.77 o 
   1   6  15       12.36       -7.07     22.91 o 
   2   6  15       31.85       -6.26     28.44 o 
   3   6  15      447.52      436.56     26.27 o 
   4   6  15      545.24      650.90     93.16 o 
   5   6  15       10.45      -29.40     29.40 o 
   6   6  15       34.78        7.63     19.88 o 
   0   7  15      102.12       70.45     37.67 o 
   1   7  15       79.16       71.65     21.80 o 
   2   7  15       18.68       -1.48     16.46 o 
   3   7  15        2.10       -5.13     17.02 o 
   4   7  15       18.57       -0.49     19.82 o 
   5   7  15       62.67       43.98     21.76 o 
   6   7  15        7.59      -15.55     21.85 o 
   0   8  15      154.15      108.69     38.83 o 
   1   8  15      171.81      154.83     31.59 o 
   2   8  15       36.53       39.19     18.85 o 
   3   8  15      130.45      125.86     21.51 o 
   4   8  15       53.92       37.78     20.80 o 
   5   8  15        0.72       -2.06     47.20 o 
   6   8  15       19.81      -10.55     38.83 o 
   0   9  15       22.39        4.57     23.32 o 
   1   9  15       82.56       52.90     19.24 o 
   2   9  15       45.81       66.13     18.43 o 
   3   9  15        4.51      -18.08     18.08 o 
   4   9  15       85.64       91.42     21.87 o 
   5   9  15        5.97       -1.67     29.23 o 
   0  10  15       29.47      -14.09     24.16 o 
   1  10  15        3.42      -17.88     17.88 o 
   2  10  15       13.33       16.44     21.00 o 
   3  10  15        0.23        1.04     27.97 o 
   4  10  15       26.04       37.34     27.24 o 
   0  11  15       51.94       56.91     64.15 o 
   1  11  15        8.58       30.02     20.41 o 
   2  11  15        0.83        5.46     33.50 o 
   3  11  15        0.11      -15.98     23.35 o 
   0  12  15        0.07        4.87     34.79 o 
   1  12  15       66.06       73.18     26.75 o 
   2  12  15       30.32       65.86     30.24 o 
   0   0  16       17.27        6.01     39.95 o 
   1   0  16       57.73      102.64     26.12 o 
   2   0  16      983.42     1038.96    111.42 o 
   3   0  16        8.61      -43.39     54.27 o 
   4   0  16       41.39       52.41     54.70 o 
   5   0  16       23.91       29.07     43.82 o 
   6   0  16        1.07      -16.61     55.41 o 
   7   0  16      107.54      119.87     52.42 o 
   0   1  16       70.50       84.59     30.25 o 
   1   1  16       57.44       46.67     18.62 o 
   2   1  16       12.57        3.65     13.99 o 
   3   1  16      249.73      208.16     36.67 o 
   4   1  16       13.21       47.43     31.84 o 
   5   1  16       47.70       71.92     35.53 o 
   6   1  16        6.99       36.23     40.23 o 
   7   1  16        6.07       16.37     35.28 o 
   0   2  16        0.13        0.08     26.28 o 
   1   2  16      248.36      285.87     24.21 o 
   2   2  16      532.73      661.50     91.34 o 
   3   2  16      163.79      106.52     44.55 o 
   4   2  16       97.36       98.76     49.91 o 
   5   2  16       84.90       59.50     33.11 o 
   6   2  16       40.31        7.06     66.94 o 
   7   2  16       77.46       40.96     36.70 o 
   0   3  16      257.15      287.58     35.39 o 
   1   3  16      212.48      216.98     23.11 o 
   2   3  16        4.92       60.44     36.12 o 
   3   3  16       92.91      117.94     37.31 o 
   4   3  16        6.33       -6.12     32.09 o 
   5   3  16        7.00       -8.69     15.51 o 
   6   3  16        3.31        6.76     18.50 o 
   7   3  16        6.88        3.41     45.66 o 
   0   4  16      159.21      214.22     34.03 o 
   1   4  16       45.46       48.52     26.60 o 
   2   4  16      196.88      238.77     40.14 o 
   3   4  16       71.45       65.14     33.73 o 
   4   4  16       12.46      -17.98     32.90 o 
   5   4  16        8.35      -21.96     23.60 o 
   6   4  16        7.72       -3.54     17.00 o 
   7   4  16        4.61      -27.00     43.38 o 
   0   5  16       22.55       63.23     33.44 o 
   1   5  16       53.73       39.52     36.55 o 
   2   5  16       60.94       41.04     32.15 o 
   3   5  16      295.11      274.09     36.17 o 
   4   5  16      100.40       79.15     21.48 o 
   5   5  16       29.55       23.74     21.74 o 
   6   5  16       34.03       40.38     19.19 o 
   0   6  16      990.97      855.65    100.91 o 
   1   6  16       25.57       33.39     24.14 o 
   2   6  16       32.12       23.76     27.92 o 
   3   6  16      422.60      409.41     27.89 o 
   4   6  16       41.75       30.88     21.47 o 
   5   6  16       16.62      -20.79     20.79 o 
   6   6  16       58.22       39.44     24.41 o 
   0   7  16      409.03      262.83     44.26 o 
   1   7  16      241.97      204.61     28.69 o 
   2   7  16      183.83      175.19     21.21 o 
   3   7  16      181.60      182.27     36.00 o 
   4   7  16       91.21       91.53     37.48 o 
   5   7  16       48.33       47.59     20.46 o 
   6   7  16       30.75       27.87     33.75 o 
   0   8  16       14.40      -37.07     37.07 o 
   1   8  16       36.73       35.04     22.18 o 
   2   8  16       19.51       14.97     18.91 o 
   3   8  16      125.44      137.74     22.70 o 
   4   8  16        7.59      -24.54     38.15 o 
   5   8  16        3.38       -0.44     21.91 o 
   0   9  16       14.36        4.55     23.86 o 
   1   9  16       29.03       31.47     17.88 o 
   2   9  16        9.49       -2.31     18.48 o 
   3   9  16        0.33       -6.76     23.74 o 
   4   9  16       84.08       87.39     20.91 o 
   5   9  16       40.25       24.74     31.29 o 
   0  10  16        0.16      -26.96     26.96 o 
   1  10  16       65.11       79.96     25.19 o 
   2  10  16       18.82       28.77     23.31 o 
   3  10  16       68.44       68.33     22.26 o 
   4  10  16       44.28       31.72     21.86 o 
   0  11  16       20.28       -4.75     29.91 o 
   1  11  16       30.53       16.22     21.73 o 
   2  11  16       16.92       22.41     36.25 o 
   3  11  16       39.33       17.77     22.19 o 
   0  12  16       19.22       21.05     37.66 o 
   1  12  16        8.16       42.39     32.53 o 
   1   0  17      593.20      646.48     52.98 o 
   2   0  17        0.00       16.90     46.10 o 
   3   0  17        1.64       -0.29     45.39 o 
   4   0  17       36.66       35.80     55.70 o 
   5   0  17        7.57       -7.16     44.24 o 
   6   0  17        0.04        7.45     46.96 o 
   7   0  17        2.11       61.71     62.00 o 
   0   1  17       80.79       78.46     31.06 o 
   1   1  17      102.69      114.28     20.08 o 
   2   1  17      528.69      599.80     56.03 o 
   3   1  17        4.28        5.18     46.75 o 
   4   1  17        7.55        2.25     31.74 o 
   5   1  17       24.80        6.91     32.29 o 
   6   1  17       20.55      -21.73     32.70 o 
   7   1  17       86.41       94.89     36.54 o 
   0   2  17       84.43       67.37     28.01 o 
   1   2  17      503.15      523.15     35.31 o 
   2   2  17      173.65      250.20     49.13 o 
   3   2  17       24.37      -11.33     58.71 o 
   4   2  17       11.94      -23.27     32.18 o 
   5   2  17       54.77       13.58     36.45 o 
   6   2  17       32.18        1.90     37.44 o 
   7   2  17       20.65       24.85     78.97 o 
   0   3  17      216.97      274.34     37.55 o 
   1   3  17      349.16      348.70     26.50 o 
   2   3  17       20.95       17.09     35.26 o 
   3   3  17      185.14      181.48     40.08 o 
   4   3  17       68.46        3.69     33.35 o 
   5   3  17       13.94       27.78     16.32 o 
   6   3  17        2.20       -8.53     26.78 o 
   7   3  17        3.79      -17.39     40.96 o 
   0   4  17      440.21      431.22     44.80 o 
   1   4  17       85.83       66.29     27.48 o 
   2   4  17       32.42       35.04     35.69 o 
   3   4  17       40.26       30.97     59.14 o 
   4   4  17       31.29       15.12     34.51 o 
   5   4  17       25.61       12.44     18.59 o 
   6   4  17       15.18       22.29     32.71 o 
   0   5  17       28.02       33.54     30.06 o 
   1   5  17      464.90      419.82     36.95 o 
   2   5  17       90.16       63.42     33.57 o 
   3   5  17      138.40       96.50     27.98 o 
   4   5  17      117.73      129.03     35.91 o 
   5   5  17       39.25       67.46     39.80 o 
   6   5  17       28.61       11.18     35.76 o 
   0   6  17      496.72      438.38     69.53 o 
   1   6  17       43.87       54.45     30.32 o 
   2   6  17      218.26      180.34     31.63 o 
   3   6  17       35.53       30.40     27.29 o 
   4   6  17      137.56      127.90     36.34 o 
   5   6  17       23.58       17.73     26.93 o 
   6   6  17       66.74      113.22     35.72 o 
   0   7  17       62.85       24.39     38.13 o 
   1   7  17       23.96       19.05     25.93 o 
   2   7  17      217.33      184.96     29.13 o 
   3   7  17      107.71       96.44     25.36 o 
   4   7  17       27.69      -35.58     45.30 o 
   5   7  17       26.58       29.90     24.41 o 
   0   8  17        2.10       34.21     38.61 o 
   1   8  17       35.19       19.69     22.08 o 
   2   8  17        9.64       14.30     18.27 o 
   3   8  17      149.27      100.27     44.22 o 
   4   8  17       32.08       30.32     24.28 o 
   5   8  17       37.64       40.01     58.82 o 
   0   9  17       24.62       29.23     30.02 o 
   1   9  17       68.90       78.33     19.79 o 
   2   9  17       50.79       48.28     22.18 o 
   3   9  17       74.30       82.43     28.84 o 
   4   9  17       71.28       60.40     23.91 o 
   0  10  17       91.60      136.45     35.30 o 
   1  10  17       50.46       31.48     19.52 o 
   2  10  17        1.05       40.38     21.32 o 
   3  10  17       96.89      104.70     28.07 o 
   0  11  17       64.45       65.91     41.38 o 
   1  11  17       31.13       14.61     24.00 o 
   2  11  17       14.33        6.01     28.69 o 
   0   0  18       54.54       70.74     44.68 o 
   1   0  18      407.94      474.43     43.24 o 
   2   0  18       36.71       69.16     58.42 o 
   3   0  18       49.15       61.15     48.26 o 
   4   0  18      121.38      115.87     49.27 o 
   5   0  18        7.44      -22.77     45.53 o 
   6   0  18        9.32       30.64     48.54 o 
   0   1  18       80.69      136.17     40.03 o 
   1   1  18      250.11      291.24     31.65 o 
   2   1  18       39.55       63.94     34.15 o 
   3   1  18       29.76        1.29     36.06 o 
   4   1  18        6.58       31.55     36.16 o 
   5   1  18        2.41      -10.38     32.95 o 
   6   1  18       11.40      -33.56     33.56 o 
   0   2  18      201.20      230.80     37.32 o 
   1   2  18      205.21      285.96     24.52 o 
   2   2  18       30.78       13.29     32.64 o 
   3   2  18       13.38       43.76     37.04 o 
   4   2  18      110.68       53.35     34.39 o 
   5   2  18       17.68      -32.86     32.86 o 
   6   2  18       38.78        6.28     35.03 o 
   0   3  18        0.25        4.92     27.34 o 
   1   3  18      117.21      122.35     20.60 o 
   2   3  18      178.24      164.51     52.07 o 
   3   3  18       36.65       76.82     45.97 o 
   4   3  18      154.45      150.83     37.67 o 
   5   3  18       60.29       35.36     92.51 o 
   6   3  18        0.03      -61.58     63.93 o 
   0   4  18       44.63       88.58     33.66 o 
   1   4  18      110.49      102.30     24.07 o 
   2   4  18       95.31       93.83     38.17 o 
   3   4  18       12.29       -2.28     37.81 o 
   4   4  18      100.08       78.02     39.53 o 
   5   4  18      116.67       94.36     52.01 o 
   6   4  18        5.50       16.62     18.00 o 
   0   5  18        6.49        1.86     29.41 o 
   1   5  18       45.66       13.14     31.42 o 
   2   5  18       39.48       17.48     41.31 o 
   3   5  18       42.37       14.26     33.27 o 
   4   5  18       24.20       20.23     18.47 o 
   5   5  18       26.21       49.66     32.97 o 
   6   5  18       58.53       66.12     23.92 o 
   0   6  18      170.08      120.18     54.86 o 
   1   6  18        7.03        9.31     34.59 o 
   2   6  18       18.71      -11.32     27.85 o 
   3   6  18      113.11      104.42     40.48 o 
   4   6  18       85.33       93.53     31.15 o 
   5   6  18       45.93       13.41     27.88 o 
   0   7  18        6.27      -40.56     40.56 o 
   1   7  18      112.04       64.69     30.99 o 
   2   7  18       12.01       -2.08     26.40 o 
   3   7  18      604.76      588.71     61.40 o 
   4   7  18        8.44       -5.05     20.17 o 
   5   7  18       23.00        2.46     30.84 o 
   0   8  18       22.00       24.91     60.00 o 
   1   8  18       15.04       -3.44     38.85 o 
   2   8  18       52.08       30.19     19.74 o 
   3   8  18      184.36      145.82     26.51 o 
   4   8  18       47.51       20.53     22.38 o 
   5   8  18        6.39       43.19     25.37 o 
   0   9  18       21.22       30.53     29.06 o 
   1   9  18        4.13      -16.02     18.89 o 
   2   9  18       14.79       -1.71     32.06 o 
   3   9  18        4.25      -20.71     25.50 o 
   4   9  18       20.92       -1.02     48.45 o 
   0  10  18        0.91       -6.39     29.72 o 
   1  10  18       22.81       26.24     21.45 o 
   2  10  18       33.35       26.84     33.50 o 
   3  10  18       17.91       16.02     28.87 o 
   0  11  18        5.10       31.10     31.86 o 
   1  11  18        7.00        1.73     24.73 o 
   2  11  18       54.14       62.28     49.32 o 
   1   0  19      158.35      113.61     29.42 o 
   2   0  19      221.00      293.97     68.76 o 
   3   0  19      108.42      139.21     52.70 o 
   4   0  19      210.83      237.79     56.58 o 
   5   0  19      127.33      102.83     61.01 o 
   6   0  19       14.14       78.04     62.00 o 
   0   1  19        0.40       -7.27     30.70 o 
   1   1  19        6.52       34.34     30.26 o 
   2   1  19       59.64       81.40     39.81 o 
   3   1  19       84.80       73.00     38.60 o 
   4   1  19        4.82       26.46     34.16 o 
   5   1  19       14.48      -40.39     40.39 o 
   6   1  19        4.58       33.07     43.38 o 
   0   2  19       27.62       58.95     31.82 o 
   1   2  19      247.25      252.78     23.82 o 
   2   2  19      220.49      303.73     59.45 o 
   3   2  19       34.53      -40.57     41.38 o 
   4   2  19        6.35      -25.99     36.76 o 
   5   2  19       52.16        4.35     49.62 o 
   6   2  19       16.96        2.33     63.22 o 
   0   3  19       60.40       39.88     32.26 o 
   1   3  19       82.15       69.16     20.90 o 
   2   3  19      161.86      215.77     42.54 o 
   3   3  19       50.20       86.89     39.88 o 
   4   3  19        5.53      -18.46     34.60 o 
   5   3  19       31.64       13.97     40.02 o 
   6   3  19      103.92       92.30     43.01 o 
   0   4  19      930.03      946.07     73.65 o 
   1   4  19      294.02      356.46     44.75 o 
   2   4  19       48.91       20.25     42.12 o 
   3   4  19        5.20       34.43     43.53 o 
   4   4  19       25.60      -35.72     35.72 o 
   5   4  19       30.32       12.60     21.43 o 
   6   4  19       26.62       36.12     28.68 o 
   0   5  19        5.11       13.88     30.40 o 
   1   5  19       55.26       45.02     39.27 o 
   2   5  19       63.33       57.70     44.75 o 
   3   5  19      249.90      295.21     96.92 o 
   4   5  19      123.22      100.48     68.39 o 
   5   5  19       45.70       27.34     33.28 o 
   0   6  19        1.01       31.36     51.83 o 
   1   6  19        8.40       27.95     39.93 o 
   2   6  19       19.55        8.55     27.05 o 
   3   6  19       69.02       49.89     93.23 o 
   4   6  19       86.84      104.40     23.14 o 
   5   6  19       47.71       12.28     36.75 o 
   0   7  19       28.76       47.54     61.86 o 
   1   7  19       19.83       11.55     26.02 o 
   2   7  19      116.05       61.71     28.43 o 
   3   7  19       72.24       55.03     36.69 o 
   4   7  19       49.22        6.63     38.82 o 
   5   7  19        1.47      -15.06     20.74 o 
   0   8  19       40.40       21.05     62.43 o 
   1   8  19       14.67       10.46     34.41 o 
   2   8  19      120.85      111.64     39.82 o 
   3   8  19       35.44       30.84     25.82 o 
   4   8  19        9.51      -21.96     21.96 o 
   0   9  19       29.32       18.60     48.68 o 
   1   9  19       10.98       -1.02     25.31 o 
   2   9  19       41.01       30.12     29.98 o 
   3   9  19       12.22       25.12     53.90 o 
   0  10  19        1.72       45.24     36.51 o 
   1  10  19        1.41        2.43     21.86 o 
   2  10  19       29.01       12.95     43.13 o 
   0   0  20       56.13       62.15     45.11 o 
   1   0  20       10.32      -11.93     33.15 o 
   2   0  20        4.95      -38.95     60.28 o 
   3   0  20       53.30      109.26     52.84 o 
   4   0  20       10.91       55.70     49.69 o 
   5   0  20        5.49       -9.88     59.42 o 
   6   0  20        0.02       35.80     52.40 o 
   0   1  20       27.13      -20.34     34.22 o 
   1   1  20      127.42      133.01     22.66 o 
   2   1  20       43.86       30.74     38.33 o 
   3   1  20       37.85       37.75     39.16 o 
   4   1  20       49.14       69.26     36.17 o 
   5   1  20       24.22       44.70     39.14 o 
   6   1  20       24.12       18.59     39.90 o 
   0   2  20       10.34        0.91     31.35 o 
   1   2  20       33.90       85.21     31.93 o 
   2   2  20      130.36      198.20     39.95 o 
   3   2  20       61.08       45.48     39.84 o 
   4   2  20        1.35      -34.25     34.25 o 
   5   2  20       34.20      102.62     86.34 o 
   6   2  20        8.97       50.40     38.07 o 
   0   3  20       99.79       96.99     34.30 o 
   1   3  20       19.67       19.56     25.45 o 
   2   3  20        3.28        2.60     37.68 o 
   3   3  20        7.96       -6.59     43.39 o 
   4   3  20        7.74       -3.45     42.31 o 
   5   3  20       49.91      106.33     66.23 o 
   6   3  20       11.43       18.42     46.96 o 
   0   4  20      133.38      162.90     33.21 o 
   1   4  20       52.88       83.80     40.24 o 
   2   4  20      189.30      202.55     39.67 o 
   3   4  20       20.91      -26.76     35.75 o 
   4   4  20       69.13       91.90     46.65 o 
   5   4  20      215.53      257.00     27.51 o 
   0   5  20       15.88       11.45     30.65 o 
   1   5  20       76.86       93.16     41.67 o 
   2   5  20       63.29       64.86     64.30 o 
   3   5  20      100.07      148.22     48.69 o 
   4   5  20      119.92      164.44     55.28 o 
   5   5  20       18.37       11.91     38.47 o 
   1   6  20       32.38       75.32     34.43 o 
   2   6  20       23.15      -31.22     31.84 o 
   3   6  20      104.91       88.86     38.88 o 
   4   6  20       10.11      -14.24     31.74 o 
   5   6  20        2.82      -22.40     22.40 o 
   0   7  20        2.88      -62.28     62.28 o 
   1   7  20        0.21      -27.70     27.70 o 
   2   7  20        5.93      -27.89     28.34 o 
   3   7  20        3.17      -19.81     25.33 o 
   4   7  20       17.19        6.18     28.69 o 
   0   8  20        2.76      -31.64     62.86 o 
   1   8  20       23.44      -31.97     31.97 o 
   2   8  20       58.40       47.80     30.63 o 
   3   8  20       94.78       53.09     24.54 o 
   4   8  20       17.95        3.42     23.46 o 
   0   9  20        0.79       22.97     76.39 o 
   1   9  20        4.19        3.23     55.23 o 
   2   9  20       66.50       62.63     58.68 o 
   3   9  20       80.85       20.00     29.00 o 
   0  10  20        0.16      -31.88     31.88 o 
   1  10  20        5.43        1.77     25.09 o 
   1   0  21      158.77      179.62     62.45 o 
   2   0  21       64.80      154.23     55.71 o 
   3   0  21       41.58       54.56     62.58 o 
   4   0  21        3.95       18.47     61.71 o 
   5   0  21        0.38      -25.06     49.68 o 
   0   1  21       14.09      -26.62     31.93 o 
   1   1  21       39.01       42.21     36.50 o 
   2   1  21        6.71       57.10     39.77 o 
   3   1  21       26.03       58.28     44.99 o 
   4   1  21        0.45        3.63     57.85 o 
   5   1  21       38.84       -2.48     36.45 o 
   0   2  21       35.66       23.93     32.60 o 
   1   2  21       23.49       17.83     37.73 o 
   2   2  21       99.13      151.07     60.44 o 
   3   2  21       95.42      120.27     43.08 o 
   4   2  21       62.02       82.06     47.40 o 
   5   2  21        6.99       -1.94     40.73 o 
   0   3  21        5.11       51.80     30.58 o 
   1   3  21       58.98      106.56     63.15 o 
   2   3  21      347.08      401.75     69.43 o 
   3   3  21       18.84       63.68     41.26 o 
   4   3  21       52.59       74.80     58.14 o 
   5   3  21      126.26      140.44     40.54 o 
   0   4  21       13.32       19.22     34.58 o 
   1   4  21      149.22      144.19     43.29 o 
   2   4  21       35.95       26.31     36.17 o 
   3   4  21       16.05       34.81     37.60 o 
   4   4  21       60.52      118.77     44.94 o 
   5   4  21       64.36       32.33     56.48 o 
   0   5  21       36.06       14.46     49.40 o 
   1   5  21       63.57       67.86     34.51 o 
   2   5  21       33.92      -37.88     43.67 o 
   3   5  21       48.26       42.78     46.53 o 
   4   5  21       19.23      -30.67     39.01 o 
   5   5  21       47.60       58.53     27.04 o 
   1   6  21        0.52       22.86     37.02 o 
   2   6  21        8.26      -34.79     34.79 o 
   3   6  21       13.76       24.41     42.08 o 
   4   6  21        1.77      -24.96     24.96 o 
   0   7  21        6.37      -63.72     63.72 o 
   1   7  21       22.06      -33.52     44.48 o 
   2   7  21       73.16       29.77     46.05 o 
   3   7  21       36.74       -8.41     49.67 o 
   4   7  21       48.17        9.17     30.20 o 
   0   8  21       13.39      -39.52     67.15 o 
   1   8  21       17.87      -44.26     44.26 o 
   2   8  21        5.22      -19.94     28.20 o 
   3   8  21        8.56      -11.14     30.26 o 
   0   9  21        2.89      -64.58     64.58 o 
   1   9  21        4.06      -13.79     42.97 o 
   2   9  21       66.34       69.99     46.90 o 
   0   0  22       18.59       34.79     47.40 o 
   1   0  22       25.77      -57.71     57.71 o 
   2   0  22       13.20       15.03     52.12 o 
   3   0  22       35.02       -5.44     64.29 o 
   4   0  22        0.09        9.16     64.00 o 
   5   0  22       16.05       18.61     53.12 o 
   0   1  22       44.93       33.77     30.19 o 
   1   1  22       43.37       29.74     37.43 o 
   2   1  22       69.81      111.34     55.56 o 
   3   1  22      103.38      112.70     69.39 o 
   4   1  22       14.50       -3.17     40.69 o 
   5   1  22       44.86       35.60     41.14 o 
   0   2  22       17.00       47.56     33.30 o 
   1   2  22        7.22        0.63     36.29 o 
   2   2  22        7.12      -36.37     36.37 o 
   3   2  22        5.09       -0.33     45.77 o 
   4   2  22      100.01      145.78     44.56 o 
   5   2  22       33.12       44.81     46.96 o 
   0   3  22      203.15      215.30     54.86 o 
   1   3  22       31.44       38.57     34.55 o 
   2   3  22      130.35      124.34     42.97 o 
   3   3  22       21.41       18.73     46.12 o 
   4   3  22      255.36      307.37     57.95 o 
   5   3  22       14.46        5.30     80.69 o 
   0   4  22        0.44      -48.11     48.11 o 
   1   4  22       39.22       52.21     34.32 o 
   2   4  22        3.94      -22.95     58.92 o 
   3   4  22       60.13       49.76     42.23 o 
   4   4  22       69.24       59.24     80.69 o 
   0   5  22       54.20       55.42     51.98 o 
   1   5  22        0.57        0.97     41.61 o 
   2   5  22      144.11      160.13     48.50 o 
   3   5  22        5.74      -36.67     42.80 o 
   4   5  22       21.22       55.14     49.83 o 
   1   6  22       50.97       63.58     63.29 o 
   2   6  22       16.98      -29.99     29.99 o 
   3   6  22        1.22      -36.33     51.40 o 
   4   6  22        0.95       23.94     29.35 o 
   0   7  22       62.12      -14.03     67.59 o 
   1   7  22        3.99      -51.04     51.04 o 
   2   7  22       16.98      -23.99     38.24 o 
   3   7  22       65.09       74.69     24.99 o 
   0   8  22        2.36      -67.73     67.73 o 
   1   8  22        1.32      -68.15     68.15 o 
   2   8  22       13.41      -29.05     29.05 o 
   0   9  22        1.19      -11.03     68.15 o 
   1   9  22        2.73       71.01     29.02 o 
   1   0  23        3.56       15.18     49.68 o 
   2   0  23       31.01      -52.12     64.87 o 
   3   0  23      125.99      120.02     57.72 o 
   4   0  23       20.62        5.87     54.27 o 
   5   0  23       26.50       45.53     66.73 o 
   0   1  23       37.75       50.98     47.68 o 
   1   1  23       17.22       23.84     38.01 o 
   2   1  23       61.50      123.55     43.97 o 
   3   1  23        0.63       45.63     39.08 o 
   4   1  23       36.62       68.74     40.03 o 
   5   1  23      140.91      203.66     47.87 o 
   0   2  23        3.42       21.19     49.11 o 
   1   2  23      161.11      196.55     42.50 o 
   2   2  23       67.41       59.99     38.93 o 
   3   2  23       91.75       82.26     43.82 o 
   4   2  23       19.70       58.03     43.77 o 
   0   3  23        0.04      -10.60     49.11 o 
   1   3  23       59.25       90.52     39.08 o 
   2   3  23       47.90       80.46     64.44 o 
   3   3  23       43.49      100.16     45.41 o 
   4   3  23       14.13       52.53     40.46 o 
   0   4  23       16.23       24.34     41.95 o 
   1   4  23        2.31      -33.91     41.47 o 
   2   4  23       35.36       60.91     42.87 o 
   3   4  23       26.24       36.00     39.90 o 
   4   4  23       34.31       48.76     49.33 o 
   0   5  23       20.12        2.00     53.41 o 
   1   5  23        4.66       -5.01     61.28 o 
   2   5  23       11.22        3.01     57.70 o 
   3   5  23       21.03      -43.62     44.14 o 
   4   5  23        1.66      -40.45     40.45 o 
   1   6  23       53.91       83.91     67.02 o 
   2   6  23       21.60       22.13     43.17 o 
   3   6  23       26.12       -3.52     59.50 o 
   0   7  23       54.03       -4.58     85.63 o 
   1   7  23       43.03      -57.42     57.42 o 
   2   7  23       16.25      -49.16     49.16 o 
   0   8  23       40.96      -69.02     69.02 o 
   1   8  23       28.89      -51.56     51.56 o 
   1   0  24      232.15      252.84     60.88 o 
   2   0  24       22.48       93.65     70.16 o 
   3   0  24      130.57      193.78     63.88 o 
   4   0  24       11.92      -44.39     55.27 o 
   1   1  24       44.54       49.85     36.04 o 
   2   1  24       43.65       35.37     48.08 o 
   3   1  24        1.60      -37.51     39.18 o 
   4   1  24       58.46       90.89     44.97 o 
   1   2  24       58.68       25.10     35.78 o 
   2   2  24       34.43       62.69     48.61 o 
   3   2  24       30.29       22.08     44.42 o 
   4   2  24       46.24       35.89     49.48 o 
   1   3  24       58.80       29.21     51.84 o 
   2   3  24       57.32       96.23     61.15 o 
   3   3  24       54.97       60.52     50.48 o 
   4   3  24       74.15       69.76     44.92 o 
   1   4  24       47.15       37.52     52.27 o 
   2   4  24       65.20       91.52     49.40 o 
   3   4  24      106.16      183.19    101.75 o 
   1   5  24       25.42       56.13     54.84 o 
   2   5  24       35.12       72.53     48.69 o 
   3   5  24       67.86       87.05     57.78 o 
   1   6  24      300.11      331.37     69.91 o 
   2   6  24       82.36       87.93     77.76 o 
   0   7  24      246.81      179.06     94.26 o 
   1   7  24       65.64       19.30     56.60 o 
   2   0  25       23.72      -68.59     68.59 o 
   3   0  25      130.83      164.13     76.34 o 
   1   1  25       39.79       42.24     63.86 o 
   2   1  25       79.12       72.58     50.41 o 
   3   1  25       19.22       -8.69     45.06 o 
   1   2  25      118.17      109.42     65.88 o 
   2   2  25       29.26       40.24     58.92 o 
   3   2  25       53.06      125.68     52.62 o 
   1   3  25        5.52       68.87     64.58 o 
   2   3  25       45.22       51.81     41.59 o 
   3   3  25       21.84        8.20     51.62 o 
   1   4  25        2.70       47.68     66.72 o 
   2   4  25        7.73       -5.87     60.42 o 
   3   4  25       77.94      157.00     45.00 o 
   1   5  25       15.18       30.79     69.02 o 
   2   5  25       29.70      -60.43     60.43 o 
   2   0  26        2.84      -22.48     58.85 o 
   3   0  26        0.17      -70.73     70.73 o 
   2   1  26       38.41      106.28     47.72 o 
   3   1  26       12.98       -6.06     46.31 o 
   2   2  26       48.73      106.39     63.72 o 
   2   3  26       16.51      -39.95     74.31 o 
                                                 
